# Supplementary material for: A novel regulated network mediated by downregulation HIF1A-AS2 lncRNA impairs placental angiogenesis by promoting ANGPTL4 expression in preeclampsia
Source: Front Cell Dev Biol. 2022 Aug 9;10:837000. doi: 10.3389/fcell.2022.837000 (PMC9396278; doi:10.3389/fcell.2022.837000)
Supplement: Supplementary file 1 [file Table2.xlsx]

## Sheet: 蛋白简表
Protein IDs	Majority protein IDs	Protein names	Gene names	Fasta headers	Number of proteins	Peptides	Unique peptides	Peptides R2172-EB-NEG	Peptides R2172-EB-POS	Unique peptides R2172-EB-NEG	Unique peptides R2172-EB-POS	Sequence coverage [%]	Mol. weight [kDa]	Sequence length	Sequence coverage R2172-EB-NEG [%]	Sequence coverage R2172-EB-POS [%]	LFQ intensity R2172-EB-NEG	LFQ intensity R2172-EB-POS
A0A2R8YGH5;A0A024QYT6;H7C1E4;P61966	A0A2R8YGH5;A0A024QYT6;H7C1E4;P61966	AP complex subunit sigma	AP1S1	tr|A0A2R8YGH5|A0A2R8YGH5_HUMAN AP complex subunit sigma OS=Homo sapiens OX=9606 GN=AP1S1 PE=1 SV=1;tr|A0A024QYT6|A0A024QYT6_HUMAN AP complex subunit sigma OS=Homo sapiens OX=9606 GN=AP1S1 PE=3 SV=1;tr|H7C1E4|H7C1E4_HUMAN AP complex subunit sigma (Fragment)	4	1	1	0	1	0	1	10.2	18.602	157	0	10.2	0	0
A0A024QYW3;Q04941	A0A024QYW3;Q04941	Proteolipid protein 2 (Colonic epithelium-enriched), isoform CRA_a	PLP2	tr|A0A024QYW3|A0A024QYW3_HUMAN Proteolipid protein 2 (Colonic epithelium-enriched), isoform CRA_a OS=Homo sapiens OX=9606 GN=PLP2 PE=4 SV=1;sp|Q04941|PLP2_HUMAN Proteolipid protein 2 OS=Homo sapiens OX=9606 GN=PLP2 PE=1 SV=1	2	1	1	0	1	0	1	8.6	16.691	152	0	8.6	0	5921400
K7EKH5;C9J8F3;J3KSV6;J3QKP5;B7Z1N6;A8MVZ9;B7Z1Y2;A0A024QZ64;B7Z3K9;P09972	K7EKH5;C9J8F3;J3KSV6;J3QKP5;B7Z1N6;A8MVZ9;B7Z1Y2;A0A024QZ64;B7Z3K9;P09972	Fructose-bisphosphate aldolase C (Fragment)	ALDOC	tr|K7EKH5|K7EKH5_HUMAN Fructose-bisphosphate aldolase C (Fragment) OS=Homo sapiens OX=9606 GN=ALDOC PE=1 SV=1;tr|C9J8F3|C9J8F3_HUMAN Fructose-bisphosphate aldolase C (Fragment) OS=Homo sapiens OX=9606 GN=ALDOC PE=1 SV=1;tr|J3KSV6|J3KSV6_HUMAN Fructose-bisp	10	1	1	0	1	0	1	17	15.035	135	0	17	0	822160
B4DKM5;A0A0A0MR02;A0A024QZT0;A0A024QZN9;P45880	B4DKM5;A0A0A0MR02;A0A024QZT0;A0A024QZN9;P45880	cDNA FLJ60120, highly similar to Voltage-dependent anion-selective channel protein 2		tr|B4DKM5|B4DKM5_HUMAN cDNA FLJ60120, highly similar to Voltage-dependent anion-selective channel protein 2 OS=Homo sapiens OX=9606 PE=2 SV=1;tr|A0A0A0MR02|A0A0A0MR02_HUMAN Voltage-dependent anion-selective channel protein 2 (Fragment) OS=Homo sapiens OX=9	5	1	1	0	1	0	1	4.7	27.478	255	0	4.7	0	2435500
Q0D2M2;B2R4S9;A8K9J7;A0A024RCL8;A0A024RCJ9;A0A024RCJ2;A0A024QZZ7;I6L9F7;U3KQK0;B4DR52;Q99880;Q99879;Q99877;Q93079;Q5QNW6;Q16778;P62807;P58876;P57053;P33778;P23527;P06899;O60814;Q96A08	Q0D2M2;B2R4S9;A8K9J7;A0A024RCL8;A0A024RCJ9;A0A024RCJ2;A0A024QZZ7;I6L9F7;U3KQK0;B4DR52;Q99880;Q99879;Q99877;Q93079;Q5QNW6;Q16778;P62807;P58876;P57053;P33778;P23527;P06899;O60814;Q96A08	HIST1H2BC protein	HIST1H2BC	tr|Q0D2M2|Q0D2M2_HUMAN HIST1H2BC protein OS=Homo sapiens OX=9606 GN=HIST1H2BC PE=2 SV=1;tr|B2R4S9|B2R4S9_HUMAN Histone H2B OS=Homo sapiens OX=9606 GN=HIST1H2BC PE=2 SV=1;tr|A8K9J7|A8K9J7_HUMAN Histone H2B OS=Homo sapiens OX=9606 PE=2 SV=1;tr|A0A024RCL8|A0A	24	1	1	0	1	0	1	5.6	13.834	126	0	5.6	0	4472500
M0R3F1;A8K3W4;A0A024R0J9;A0A0A0MRA5;B7Z4B8;A8K6U7;A8K5K0;Q9BUJ2	M0R3F1;A8K3W4;A0A024R0J9;A0A0A0MRA5;B7Z4B8;A8K6U7;A8K5K0;Q9BUJ2	Heterogeneous nuclear ribonucleoprotein U-like protein 1 (Fragment)	HNRNPUL1	tr|M0R3F1|M0R3F1_HUMAN Heterogeneous nuclear ribonucleoprotein U-like protein 1 (Fragment) OS=Homo sapiens OX=9606 GN=HNRNPUL1 PE=1 SV=1;tr|A8K3W4|A8K3W4_HUMAN cDNA FLJ75163, highly similar to Homo sapiens heterogeneous nuclear ribonucleoprotein U-like 1 (	8	1	1	0	1	0	1	2.3	71.611	641	0	2.3	0	499260
K7ELP9;K7ENJ3;K7EL76;A0A024R0V3;Q6P597	K7ELP9;K7ENJ3;K7EL76;A0A024R0V3;Q6P597	Kinesin light chain 3 (Fragment)	KLC3	tr|K7ELP9|K7ELP9_HUMAN Kinesin light chain 3 (Fragment) OS=Homo sapiens OX=9606 GN=KLC3 PE=1 SV=1;tr|K7ENJ3|K7ENJ3_HUMAN Kinesin light chain (Fragment) OS=Homo sapiens OX=9606 GN=KLC3 PE=1 SV=1;tr|K7EL76|K7EL76_HUMAN Kinesin light chain (Fragment) OS=Homo	5	1	1	0	1	0	1	10.2	17.304	157	0	10.2	0	269730
Q5JRR9;Q5JRS0;A0A024R1A3;P22314	Q5JRR9;Q5JRS0;A0A024R1A3;P22314	Ubiquitin-like modifier-activating enzyme 1 (Fragment)	UBA1	tr|Q5JRR9|Q5JRR9_HUMAN Ubiquitin-like modifier-activating enzyme 1 (Fragment) OS=Homo sapiens OX=9606 GN=UBA1 PE=1 SV=8;tr|Q5JRS0|Q5JRS0_HUMAN Ubiquitin-like modifier-activating enzyme 1 (Fragment) OS=Homo sapiens OX=9606 GN=UBA1 PE=1 SV=1;tr|A0A024R1A3|A0	4	1	1	0	1	0	1	4.8	29.18	270	0	4.8	0	0
A0A024R1N1;A0A0U4BW16;P35579;Q6ZNL4;Q86XU5;Q99529;B4E3S1;REV__B4DQZ7;REV__S4R3H4;REV__E7EQT4;REV__Q9UKV3	A0A024R1N1;A0A0U4BW16;P35579;Q6ZNL4	Myosin, heavy polypeptide 9, non-muscle, isoform CRA_a	MYH9	tr|A0A024R1N1|A0A024R1N1_HUMAN Myosin, heavy polypeptide 9, non-muscle, isoform CRA_a OS=Homo sapiens OX=9606 GN=MYH9 PE=3 SV=1;tr|A0A0U4BW16|A0A0U4BW16_HUMAN Non-muscle myosin heavy chain 9 OS=Homo sapiens OX=9606 GN=MYH9 PE=2 SV=1;sp|P35579|MYH9_HUMAN My	11	7	7	1	6	1	6	4.7	226.53	1960	0.9	3.8	0	5325200
A0A0S2Z487;A0A024R1X8;P14923;C9JTX4;C9J826;C9JK18;C9JKY1;C9JPI2;K7ERP3;A0A0S2Z495	A0A0S2Z487;A0A024R1X8;P14923;C9JTX4;C9J826;C9JK18;C9JKY1;C9JPI2;K7ERP3	Junction plakoglobin isoform 1 (Fragment)	JUP	tr|A0A0S2Z487|A0A0S2Z487_HUMAN Junction plakoglobin isoform 1 (Fragment) OS=Homo sapiens OX=9606 GN=JUP PE=2 SV=1;tr|A0A024R1X8|A0A024R1X8_HUMAN Junction plakoglobin, isoform CRA_a OS=Homo sapiens OX=9606 GN=JUP PE=4 SV=1;sp|P14923|PLAK_HUMAN Junction plak	10	6	1	1	5	1	0	13.2	81.744	745	1.3	11.8	18132000	0
K7ENX2;K7EM19;B3KUF8;A0A024R1Z6;Q99536;K7ER81;K7ESA3	K7ENX2;K7EM19;B3KUF8;A0A024R1Z6;Q99536;K7ER81;K7ESA3	Synaptic vesicle membrane protein VAT-1 homolog (Fragment)	VAT1	tr|K7ENX2|K7ENX2_HUMAN Synaptic vesicle membrane protein VAT-1 homolog (Fragment) OS=Homo sapiens OX=9606 GN=VAT1 PE=1 SV=1;tr|K7EM19|K7EM19_HUMAN Synaptic vesicle membrane protein VAT-1 homolog (Fragment) OS=Homo sapiens OX=9606 GN=VAT1 PE=1 SV=1;tr|B3KUF	7	2	2	0	2	0	2	20.5	16.349	151	0	20.5	0	1194700
A0A2R8Y804;B4DSW9;A0A2R8Y543;A0A2R8Y5C3;B4DL06;A0A2R8Y750;A0A2R8Y5Z1;B4DGU4;A0A2R8YCH5;A0A2R8Y7Z0;B5BU28;A0A024R2Q3;A0A2R8Y5A3;P35222	A0A2R8Y804;B4DSW9;A0A2R8Y543;A0A2R8Y5C3;B4DL06;A0A2R8Y750;A0A2R8Y5Z1;B4DGU4;A0A2R8YCH5;A0A2R8Y7Z0;B5BU28;A0A024R2Q3;A0A2R8Y5A3;P35222	Catenin beta-1	CTNNB1	tr|A0A2R8Y804|A0A2R8Y804_HUMAN Catenin beta-1 OS=Homo sapiens OX=9606 GN=CTNNB1 PE=1 SV=1;tr|B4DSW9|B4DSW9_HUMAN cDNA FLJ59415, highly similar to Beta-catenin OS=Homo sapiens OX=9606 PE=2 SV=1;tr|A0A2R8Y543|A0A2R8Y543_HUMAN Catenin beta-1 OS=Homo sapiens O	14	1	1	0	1	0	1	1.7	77.206	702	0	1.7	0	730000
E7EX53;A0A2R8Y738;B4DLP4;A0A2R8YEM3;E7EQV9;A0A024R2Q4;P61313	E7EX53;A0A2R8Y738;B4DLP4;A0A2R8YEM3;E7EQV9;A0A024R2Q4;P61313	Ribosomal protein L15 (Fragment)	RPL15	tr|E7EX53|E7EX53_HUMAN Ribosomal protein L15 (Fragment) OS=Homo sapiens OX=9606 GN=RPL15 PE=1 SV=1;tr|A0A2R8Y738|A0A2R8Y738_HUMAN Ribosomal protein L15 (Fragment) OS=Homo sapiens OX=9606 GN=RPL15 PE=1 SV=1;tr|B4DLP4|B4DLP4_HUMAN Ribosomal protein L15 OS=Ho	7	1	1	0	1	0	1	6.8	15.722	133	0	6.8	0	1061600
H0Y2V1;H7C4C5;A0A024R2V0;B5MEG9;F8W9U4;Q86Y04;E7EVA0;P27816;B4DSQ1	H0Y2V1;H7C4C5;A0A024R2V0;B5MEG9;F8W9U4;Q86Y04;E7EVA0;P27816;B4DSQ1	Microtubule-associated protein (Fragment)	MAP4	tr|H0Y2V1|H0Y2V1_HUMAN Microtubule-associated protein (Fragment) OS=Homo sapiens OX=9606 GN=MAP4 PE=1 SV=1;tr|H7C4C5|H7C4C5_HUMAN Microtubule-associated protein (Fragment) OS=Homo sapiens OX=9606 GN=MAP4 PE=1 SV=1;tr|A0A024R2V0|A0A024R2V0_HUMAN Microtubule	9	2	2	1	1	1	1	6.9	48.646	463	3.2	3.7	2296900	0
Q68CT4;E7EN95;A0A024R321;O75369;H7C5L4	Q68CT4;E7EN95;A0A024R321;O75369;H7C5L4	Uncharacterized protein DKFZp686A1668	DKFZp686A1668	tr|Q68CT4|Q68CT4_HUMAN Uncharacterized protein DKFZp686A1668 OS=Homo sapiens OX=9606 GN=DKFZp686A1668 PE=2 SV=1;tr|E7EN95|E7EN95_HUMAN Filamin-B OS=Homo sapiens OX=9606 GN=FLNB PE=1 SV=1;tr|A0A024R321|A0A024R321_HUMAN Filamin B, beta (Actin binding protein	5	2	2	0	2	0	2	0.8	256.33	2409	0	0.8	0	513540
Q0P6H7;Q53G41;A0A024R3J1;Q14134;B7Z8U9;E9PRL4;B7Z5V5;B7Z5V8	Q0P6H7;Q53G41;A0A024R3J1;Q14134;B7Z8U9;E9PRL4;B7Z5V5;B7Z5V8	TRIM29 protein	TRIM29	tr|Q0P6H7|Q0P6H7_HUMAN TRIM29 protein OS=Homo sapiens OX=9606 GN=TRIM29 PE=1 SV=2;tr|Q53G41|Q53G41_HUMAN Tripartite motif protein TRIM29 isoform alpha variant (Fragment) OS=Homo sapiens OX=9606 PE=2 SV=1;tr|A0A024R3J1|A0A024R3J1_HUMAN Tripartite motif-cont	8	2	2	0	2	0	2	5.4	50.829	446	0	5.4	0	1275900
B7Z597;B3GQS7;A0A024R3X4;P10809;A0A0S2Z415;C9JL25;E7EXB4;Q53SE2;E7ESH4;B7Z5E7;B7Z4F6	B7Z597;B3GQS7;A0A024R3X4;P10809;A0A0S2Z415;C9JL25;E7EXB4;Q53SE2;E7ESH4;B7Z5E7;B7Z4F6	cDNA FLJ54373, highly similar to 60 kDa heat shock protein, mitochondrial		tr|B7Z597|B7Z597_HUMAN cDNA FLJ54373, highly similar to 60 kDa heat shock protein, mitochondrial OS=Homo sapiens OX=9606 PE=2 SV=1;tr|B3GQS7|B3GQS7_HUMAN Mitochondrial heat shock 60kD protein 1 variant 1 OS=Homo sapiens OX=9606 GN=HSPD1 PE=2 SV=1;tr|A0A024	11	2	2	0	2	0	2	6.6	60.047	564	0	6.6	0	1923200
A4QMW8;E2DRY6;A0A2R8Y6G6;A0A024R4F1;P06733	A4QMW8;E2DRY6;A0A2R8Y6G6;A0A024R4F1;P06733	ENO1 protein (Fragment)	ENO1	tr|A4QMW8|A4QMW8_HUMAN ENO1 protein (Fragment) OS=Homo sapiens OX=9606 GN=ENO1 PE=2 SV=1;tr|E2DRY6|E2DRY6_HUMAN C-myc promoter-binding protein 1 OS=Homo sapiens OX=9606 PE=2 SV=1;tr|A0A2R8Y6G6|A0A2R8Y6G6_HUMAN Alpha-enolase OS=Homo sapiens OX=9606 GN=ENO1	5	2	2	0	2	0	2	25.9	14.536	135	0	25.9	0	5571200
G3XAL0;Q0QF37;Q75MT9;Q6FHZ0;A0A024R4K3;P40926	G3XAL0;Q0QF37;Q75MT9;Q6FHZ0;A0A024R4K3;P40926	Malate dehydrogenase	MDH2	tr|G3XAL0|G3XAL0_HUMAN Malate dehydrogenase OS=Homo sapiens OX=9606 GN=MDH2 PE=1 SV=1;tr|Q0QF37|Q0QF37_HUMAN Malate dehydrogenase (Fragment) OS=Homo sapiens OX=9606 GN=MDH2 PE=2 SV=1;tr|Q75MT9|Q75MT9_HUMAN Malate dehydrogenase (Fragment) OS=Homo sapiens OX	6	1	1	0	1	0	1	4.3	24.594	231	0	4.3	0	2570500
M0QZN2;M0R0F0;Q53G25;A0A024R4Q8;M0R0R2;P46782	M0QZN2;M0R0F0;Q53G25;A0A024R4Q8;M0R0R2;P46782	40S ribosomal protein S5	RPS5	tr|M0QZN2|M0QZN2_HUMAN 40S ribosomal protein S5 OS=Homo sapiens OX=9606 GN=RPS5 PE=1 SV=1;tr|M0R0F0|M0R0F0_HUMAN 40S ribosomal protein S5 (Fragment) OS=Homo sapiens OX=9606 GN=RPS5 PE=1 SV=1;tr|Q53G25|Q53G25_HUMAN Ribosomal protein S5 variant (Fragment) OS	6	1	1	0	1	0	1	12.7	14.763	134	0	12.7	0	578770
Q14820;F8WEV5;B4DSE4;A0A024R588;A0A024R566;B4DJU4;A0A024R5D9;A0A024R572;Q15637	Q14820;F8WEV5;B4DSE4;A0A024R588;A0A024R566;B4DJU4;A0A024R5D9;A0A024R572;Q15637	Splicing factor 1, isoform CRA_b	SF1	tr|Q14820|Q14820_HUMAN Splicing factor 1, isoform CRA_b OS=Homo sapiens OX=9606 GN=SF1 PE=2 SV=1;tr|F8WEV5|F8WEV5_HUMAN Splicing factor 1 OS=Homo sapiens OX=9606 GN=SF1 PE=1 SV=1;tr|B4DSE4|B4DSE4_HUMAN cDNA FLJ54056, highly similar to Splicing factor 1 OS=	9	1	1	1	1	1	1	17.5	9.2877	80	17.5	17.5	4008700	659970
V9HW65;A0A024R5Z7;P07355;H0YMD0;H0YMU9;H0YM50;H0YN42;H0YNP5;H0YN28;H0YL33;H0YKS4;B3KRQ1;B4DNH8;A6NMY6;H0YNA0;H0YKZ7;H0YLV6;H0YMT9;H0YKX9;H0YMW4;H0YMM1;H0YN52;H0YKV8;H0YKL9	V9HW65;A0A024R5Z7;P07355;H0YMD0;H0YMU9;H0YM50;H0YN42;H0YNP5;H0YN28;H0YL33;H0YKS4;B3KRQ1;B4DNH8;A6NMY6	Annexin	HEL-S-270	tr|V9HW65|V9HW65_HUMAN Annexin OS=Homo sapiens OX=9606 GN=HEL-S-270 PE=2 SV=1;tr|A0A024R5Z7|A0A024R5Z7_HUMAN Annexin OS=Homo sapiens OX=9606 GN=ANXA2 PE=2 SV=1;sp|P07355|ANXA2_HUMAN Annexin A2 OS=Homo sapiens OX=9606 GN=ANXA2 PE=1 SV=2;tr|H0YMD0|H0YMD0_HUM	24	6	6	1	5	1	5	20.4	38.576	339	5	15.3	0	9071200
H3BMH2;H3BSC1;A0A024R5Z8;B4DMN1;P62491;Q15907;M0R377;M0R2D0;H3BN38;B4DQU5	H3BMH2;H3BSC1;A0A024R5Z8;B4DMN1;P62491;Q15907;M0R377;M0R2D0;H3BN38;B4DQU5	Ras-related protein Rab-11A (Fragment)	RAB11A	tr|H3BMH2|H3BMH2_HUMAN Ras-related protein Rab-11A (Fragment) OS=Homo sapiens OX=9606 GN=RAB11A PE=4 SV=1;tr|H3BSC1|H3BSC1_HUMAN Ras-related protein Rab-11A OS=Homo sapiens OX=9606 GN=RAB11A PE=1 SV=1;tr|A0A024R5Z8|A0A024R5Z8_HUMAN RAB11A, member RAS oncog	10	2	2	0	2	0	2	12.3	17.668	155	0	12.3	0	0
H3BT25;H3BUW1;H3BTJ2;H3BQ34;A0A024R609;H3BTN5;B4DRT3;V9HWB8;A0A024R5Z9;P14618	H3BT25;H3BUW1;H3BTJ2;H3BQ34;A0A024R609;H3BTN5;B4DRT3;V9HWB8;A0A024R5Z9;P14618	Pyruvate kinase PKM (Fragment)	PKM	tr|H3BT25|H3BT25_HUMAN Pyruvate kinase PKM (Fragment) OS=Homo sapiens OX=9606 GN=PKM PE=1 SV=1;tr|H3BUW1|H3BUW1_HUMAN Pyruvate kinase PKM (Fragment) OS=Homo sapiens OX=9606 GN=PKM PE=1 SV=1;tr|H3BTJ2|H3BTJ2_HUMAN Pyruvate kinase PKM (Fragment) OS=Homo sapi	10	1	1	0	1	0	1	6.6	16.427	151	0	6.6	0	0
A0A384MDT7;A0A024R6B5;P54652;B3KUS2;B4DXY3;Q53FA3;B2RCQ9;A0A1U9X7X9;A0A1U9X7X4;A0A1U9X7W7;B4DI54;P34931;E9PN25;E9PPY6;E9PI65;E9PQQ4;E9PQK7;E9PK54;E9PLF4;B4DTX2	A0A384MDT7;A0A024R6B5;P54652;B3KUS2;B4DXY3;Q53FA3;B2RCQ9;A0A1U9X7X9;A0A1U9X7X4;A0A1U9X7W7;B4DI54;P34931	Epididymis secretory sperm binding protein		tr|A0A384MDT7|A0A384MDT7_HUMAN Epididymis secretory sperm binding protein OS=Homo sapiens OX=9606 PE=2 SV=1;tr|A0A024R6B5|A0A024R6B5_HUMAN Heat shock 70kDa protein 2, isoform CRA_a OS=Homo sapiens OX=9606 GN=HSPA2 PE=3 SV=1;sp|P54652|HSP72_HUMAN Heat shock	20	6	3	1	5	0	3	11.9	69.944	639	2.5	9.4	0	4179700
Q5HYH5;B2R6U8;A0A024R6W2;O43809	Q5HYH5;B2R6U8;A0A024R6W2;O43809	Uncharacterized protein DKFZp313O211	DKFZp313O211	tr|Q5HYH5|Q5HYH5_HUMAN Uncharacterized protein DKFZp313O211 OS=Homo sapiens OX=9606 GN=DKFZp313O211 PE=2 SV=1;tr|B2R6U8|B2R6U8_HUMAN Cleavage and polyadenylation specificity factor subunit 5 OS=Homo sapiens OX=9606 PE=2 SV=1;tr|A0A024R6W2|A0A024R6W2_HUMAN	4	1	1	0	1	0	1	6.7	12.37	105	0	6.7	0	0
A0A024R702;Q9BW30	A0A024R702;Q9BW30	Brain specific protein, isoform CRA_a	CGI-38	tr|A0A024R702|A0A024R702_HUMAN Brain specific protein, isoform CRA_a OS=Homo sapiens OX=9606 GN=CGI-38 PE=4 SV=1;sp|Q9BW30|TPPP3_HUMAN Tubulin polymerization-promoting protein family member 3 OS=Homo sapiens OX=9606 GN=TPPP3 PE=1 SV=1	2	3	3	0	3	0	3	16.5	18.985	176	0	16.5	0	2838900
B4DKS8;A0A024R7T3;P52597	B4DKS8;A0A024R7T3;P52597	cDNA FLJ57121, highly similar to Heterogeneous nuclear ribonucleoprotein F		tr|B4DKS8|B4DKS8_HUMAN cDNA FLJ57121, highly similar to Heterogeneous nuclear ribonucleoprotein F OS=Homo sapiens OX=9606 PE=2 SV=1;tr|A0A024R7T3|A0A024R7T3_HUMAN Heterogeneous nuclear ribonucleoprotein F, isoform CRA_a OS=Homo sapiens OX=9606 GN=HNRPF PE=	3	1	1	0	1	0	1	6.2	37.255	338	0	6.2	0	323200
Q9UG16;A0A384P5S9;A0A024R889;A0A0D9SF54;A0A0D9SGF6;Q13813	Q9UG16;A0A384P5S9;A0A024R889;A0A0D9SF54;A0A0D9SGF6;Q13813	Uncharacterized protein DKFZp564P0562 (Fragment)	DKFZp564P0562	tr|Q9UG16|Q9UG16_HUMAN Uncharacterized protein DKFZp564P0562 (Fragment) OS=Homo sapiens OX=9606 GN=DKFZp564P0562 PE=2 SV=1;tr|A0A384P5S9|A0A384P5S9_HUMAN Epididymis secretory sperm binding protein OS=Homo sapiens OX=9606 PE=2 SV=1;tr|A0A024R889|A0A024R889_	6	1	1	0	1	0	1	0.8	152.09	1325	0	0.8	0	0
A0A024R8L8;K7EKI0;B7ZLH8;Q92817;A8K2R8	A0A024R8L8;K7EKI0;B7ZLH8;Q92817;A8K2R8	Envoplakin, isoform CRA_a	EVPL	tr|A0A024R8L8|A0A024R8L8_HUMAN Envoplakin, isoform CRA_a OS=Homo sapiens OX=9606 GN=EVPL PE=4 SV=1;tr|K7EKI0|K7EKI0_HUMAN Envoplakin OS=Homo sapiens OX=9606 GN=EVPL PE=1 SV=1;tr|B7ZLH8|B7ZLH8_HUMAN EVPL protein OS=Homo sapiens OX=9606 GN=EVPL PE=2 SV=1;sp|	5	4	4	1	4	1	4	2.3	231.63	2033	0.7	2.3	1380700	3436700
I3NI03;I3L3U6;B4DNP9;B4DJS0;B4DLN6;B4DUA5;H7BZ94;B4DNL5;A0A024R8S5;P07237;I3L514;I3L0S0	I3NI03;I3L3U6;B4DNP9;B4DJS0;B4DLN6;B4DUA5;H7BZ94;B4DNL5;A0A024R8S5;P07237;I3L514;I3L0S0	Protein disulfide-isomerase (Fragment)	P4HB	tr|I3NI03|I3NI03_HUMAN Protein disulfide-isomerase (Fragment) OS=Homo sapiens OX=9606 GN=P4HB PE=1 SV=1;tr|I3L3U6|I3L3U6_HUMAN Protein disulfide-isomerase (Fragment) OS=Homo sapiens OX=9606 GN=P4HB PE=1 SV=1;tr|B4DNP9|B4DNP9_HUMAN cDNA FLJ59939, highly sim	12	2	2	0	2	0	2	14.5	18.513	166	0	14.5	0	3621700
A0A024R952;Q13835;Q14BN3;B4DRX5	A0A024R952;Q13835	Plakophilin 1 (Ectodermal dysplasia/skin fragility syndrome), isoform CRA_a	PKP1	tr|A0A024R952|A0A024R952_HUMAN Plakophilin 1 (Ectodermal dysplasia/skin fragility syndrome), isoform CRA_a OS=Homo sapiens OX=9606 GN=PKP1 PE=4 SV=1;sp|Q13835|PKP1_HUMAN Plakophilin-1 OS=Homo sapiens OX=9606 GN=PKP1 PE=1 SV=2	4	13	13	0	13	0	13	22	80.496	726	0	22	0	39216000
H0YAP2;H0YAR2;A0A024R9E2;A0A087WTT1;E7EQV3;B4DZW4;E7ERJ7;B4DQX0;Q2VIP3;Q5VX58;Q3ZCS4;B3KT93;A0A024R9C1;Q9H361;P11940	H0YAP2;H0YAR2;A0A024R9E2;A0A087WTT1;E7EQV3;B4DZW4;E7ERJ7;B4DQX0;Q2VIP3;Q5VX58;Q3ZCS4;B3KT93;A0A024R9C1;Q9H361;P11940	Polyadenylate-binding protein 1 (Fragment)	PABPC1	tr|H0YAP2|H0YAP2_HUMAN Polyadenylate-binding protein 1 (Fragment) OS=Homo sapiens OX=9606 GN=PABPC1 PE=1 SV=1;tr|H0YAR2|H0YAR2_HUMAN Polyadenylate-binding protein 1 (Fragment) OS=Homo sapiens OX=9606 GN=PABPC1 PE=1 SV=1;tr|A0A024R9E2|A0A024R9E2_HUMAN Poly(	15	1	1	1	0	1	0	6.1	15.045	131	6.1	0	1025300	0
A0A024R9E4;Q969L2	A0A024R9E4;Q969L2	Mal, T-cell differentiation protein 2, isoform CRA_a	MAL2	tr|A0A024R9E4|A0A024R9E4_HUMAN Mal, T-cell differentiation protein 2, isoform CRA_a OS=Homo sapiens OX=9606 GN=MAL2 PE=4 SV=1;sp|Q969L2|MAL2_HUMAN Protein MAL2 OS=Homo sapiens OX=9606 GN=MAL2 PE=1 SV=1	2	1	1	0	1	0	1	11.9	19.125	176	0	11.9	0	596970
A0A024RA28;P22626;A0A384NL58	A0A024RA28;P22626;A0A384NL58	Heterogeneous nuclear ribonucleoprotein A2/B1, isoform CRA_d	HNRPA2B1	tr|A0A024RA28|A0A024RA28_HUMAN Heterogeneous nuclear ribonucleoprotein A2/B1, isoform CRA_d OS=Homo sapiens OX=9606 GN=HNRPA2B1 PE=4 SV=1;sp|P22626|ROA2_HUMAN Heterogeneous nuclear ribonucleoproteins A2/B1 OS=Homo sapiens OX=9606 GN=HNRNPA2B1 PE=1 SV=2;tr|	3	3	3	2	3	2	3	10	31.162	301	6.6	10	20670000	598500
A0A024RAA5;B7ZAY4;B4DMH5;B4E1U9;P60953	A0A024RAA5;B7ZAY4;B4DMH5;B4E1U9;P60953	Cell division cycle 42 (GTP binding protein, 25kDa), isoform CRA_a	CDC42	tr|A0A024RAA5|A0A024RAA5_HUMAN Cell division cycle 42 (GTP binding protein, 25kDa), isoform CRA_a OS=Homo sapiens OX=9606 GN=CDC42 PE=4 SV=1;tr|B7ZAY4|B7ZAY4_HUMAN cDNA, FLJ79348, highly similar to Cell division control protein 42 homolog OS=Homo sapiens O	5	1	1	0	1	0	1	5.2	21.258	191	0	5.2	0	1430200
B4E0B5;F8W6I7;Q6IPF2;A0A024RB53;A0A024RAZ7;P09651;Q3MI39;H0YH80;B4DP35;Q9BSM5;F8VTQ5;F8W646;A0A2R8Y4L2;Q0VAC0;A0A024QZ98;A0A024RC46;Q32P51	B4E0B5;F8W6I7;Q6IPF2;A0A024RB53;A0A024RAZ7;P09651;Q3MI39;H0YH80;B4DP35;Q9BSM5	cDNA FLJ51586, moderately similar to Heterogeneous nuclear ribonucleoprotein A1		tr|B4E0B5|B4E0B5_HUMAN cDNA FLJ51586, moderately similar to Heterogeneous nuclear ribonucleoprotein A1 OS=Homo sapiens OX=9606 PE=2 SV=1;tr|F8W6I7|F8W6I7_HUMAN Heterogeneous nuclear ribonucleoprotein A1 OS=Homo sapiens OX=9606 GN=HNRNPA1 PE=1 SV=2;tr|Q6IPF	17	3	3	2	1	2	1	16.9	26.567	254	11.4	5.5	190220000	0
F8W1N5;F8VZJ2;F8VNW4;B4DDI8;F8W0W4;A0A024RB41;H0YHX9;Q13765;E9PAV3	F8W1N5;F8VZJ2;F8VNW4;B4DDI8;F8W0W4;A0A024RB41;H0YHX9;Q13765;E9PAV3	Nascent polypeptide-associated complex subunit alpha (Fragment)	NACA	tr|F8W1N5|F8W1N5_HUMAN Nascent polypeptide-associated complex subunit alpha (Fragment) OS=Homo sapiens OX=9606 GN=NACA PE=1 SV=1;tr|F8VZJ2|F8VZJ2_HUMAN Nascent polypeptide-associated complex subunit alpha OS=Homo sapiens OX=9606 GN=NACA PE=1 SV=1;tr|F8VNW4	9	1	1	0	1	0	1	21.1	7.813	71	0	21.1	0	1896200
F8VXB1;F8VUC5;F8W156;F8W651;F8VYZ4;Q53FU3;A0A024RB72;F8VVA7;P61923	F8VXB1;F8VUC5;F8W156;F8W651;F8VYZ4;Q53FU3;A0A024RB72;F8VVA7;P61923	Coatomer subunit zeta (Fragment)	COPZ1	tr|F8VXB1|F8VXB1_HUMAN Coatomer subunit zeta (Fragment) OS=Homo sapiens OX=9606 GN=COPZ1 PE=1 SV=1;tr|F8VUC5|F8VUC5_HUMAN Coatomer subunit zeta OS=Homo sapiens OX=9606 GN=COPZ1 PE=1 SV=1;tr|F8W156|F8W156_HUMAN Coatomer subunit zeta OS=Homo sapiens OX=9606	9	1	1	0	1	0	1	15.2	10.628	92	0	15.2	0	357840
F8VR77;A8K6Y1;Q6PIN5;A0A024RB85;Q9UQ80	F8VR77;A8K6Y1;Q6PIN5;A0A024RB85;Q9UQ80	Proliferation-associated protein 2G4	PA2G4	tr|F8VR77|F8VR77_HUMAN Proliferation-associated protein 2G4 OS=Homo sapiens OX=9606 GN=PA2G4 PE=1 SV=1;tr|A8K6Y1|A8K6Y1_HUMAN cDNA FLJ75526, highly similar to Homo sapiens proliferation-associated 2G4, 38kDa (PA2G4), mRNA (Fragment) OS=Homo sapiens OX=9606	5	1	1	0	1	0	1	6.7	31.467	284	0	6.7	0	987210
A0A024RBA9;Q9UL25	A0A024RBA9;Q9UL25	RAB21, member RAS oncogene family, isoform CRA_a	RAB21	tr|A0A024RBA9|A0A024RBA9_HUMAN RAB21, member RAS oncogene family, isoform CRA_a OS=Homo sapiens OX=9606 GN=RAB21 PE=4 SV=1;sp|Q9UL25|RAB21_HUMAN Ras-related protein Rab-21 OS=Homo sapiens OX=9606 GN=RAB21 PE=1 SV=3	2	1	1	0	1	0	1	6.7	24.347	225	0	6.7	0	367850
F8VVM2;Q8NCF7;Q53HC3;B2RE88;A0A024RBE8;A0A024RBH9;Q00325	F8VVM2;Q8NCF7;Q53HC3;B2RE88;A0A024RBE8;A0A024RBH9;Q00325	Phosphate carrier protein, mitochondrial	SLC25A3	tr|F8VVM2|F8VVM2_HUMAN Phosphate carrier protein, mitochondrial OS=Homo sapiens OX=9606 GN=SLC25A3 PE=1 SV=1;tr|Q8NCF7|Q8NCF7_HUMAN cDNA FLJ90278 fis, clone NT2RP1000325, highly similar to Phosphate carrier protein, mitochondrialprecursor OS=Homo sapiens O	7	1	1	0	1	0	1	3.7	36.161	324	0	3.7	0	1986000
B3KVX6;Q8TB01;Q6NWZ1;A0A024RBH2;Q07065	B3KVX6;Q8TB01;Q6NWZ1;A0A024RBH2;Q07065	cDNA FLJ41699 fis, clone HCHON2004776, highly similar to Homo sapiens cytoskeleton-associated protein 4 (CKAP4), mRNA		tr|B3KVX6|B3KVX6_HUMAN cDNA FLJ41699 fis, clone HCHON2004776, highly similar to Homo sapiens cytoskeleton-associated protein 4 (CKAP4), mRNA OS=Homo sapiens OX=9606 PE=2 SV=1;tr|Q8TB01|Q8TB01_HUMAN Similar to cytoskeleton-associated protein 4 (Fragment) OS	5	2	2	0	2	0	2	6.3	58.15	521	0	6.3	0	728310
A8K6T3;A0A024RC29;Q14574	A8K6T3;A0A024RC29;Q14574	cDNA FLJ78674, highly similar to Homo sapiens desmocollin type 4		tr|A8K6T3|A8K6T3_HUMAN cDNA FLJ78674, highly similar to Homo sapiens desmocollin type 4 OS=Homo sapiens OX=9606 PE=2 SV=1;tr|A0A024RC29|A0A024RC29_HUMAN Desmocollin 3, isoform CRA_b OS=Homo sapiens OX=9606 GN=DSC3 PE=4 SV=1;sp|Q14574|DSC3_HUMAN Desmocollin	3	2	2	0	2	0	2	2.6	99.978	896	0	2.6	0	3398400
H0YCR7;A0A024RC87;A0A140VJT8;P13489	H0YCR7;A0A024RC87;A0A140VJT8;P13489	Ribonuclease inhibitor (Fragment)	RNH1	tr|H0YCR7|H0YCR7_HUMAN Ribonuclease inhibitor (Fragment) OS=Homo sapiens OX=9606 GN=RNH1 PE=1 SV=1;tr|A0A024RC87|A0A024RC87_HUMAN Ribonuclease/angiogenin inhibitor 1, isoform CRA_a OS=Homo sapiens OX=9606 GN=RNH1 PE=4 SV=1;tr|A0A140VJT8|A0A140VJT8_HUMAN Te	4	1	1	0	1	0	1	5.3	30.45	285	0	5.3	0	916540
A0A140T954;A0A140T936;A0A1U9X9D5;A0A1U9X9C8;A0A1U9X9C7;A0A1U9X9C4;A0A1U9X9C1;A0A1U9X9A3;A0A1U9X9A1;A0A024RCN6;P26640	A0A140T954;A0A140T936;A0A1U9X9D5;A0A1U9X9C8;A0A1U9X9C7;A0A1U9X9C4;A0A1U9X9C1;A0A1U9X9A3;A0A1U9X9A1;A0A024RCN6;P26640	Valine--tRNA ligase (Fragment)	VARS1	tr|A0A140T954|A0A140T954_HUMAN Valine--tRNA ligase (Fragment) OS=Homo sapiens OX=9606 GN=VARS1 PE=1 SV=1;tr|A0A140T936|A0A140T936_HUMAN Valine--tRNA ligase (Fragment) OS=Homo sapiens OX=9606 GN=VARS1 PE=1 SV=1;tr|A0A1U9X9D5|A0A1U9X9D5_HUMAN VARS OS=Homo sa	11	1	1	0	1	0	1	4.4	39.866	366	0	4.4	0	733970
Q6PK50;B4DMA2;B4DGL0;A0A024RD80;P08238;Q14568;Q58FF8	Q6PK50;B4DMA2;B4DGL0;A0A024RD80;P08238;Q14568;Q58FF8	HSP90AB1 protein (Fragment)	HSP90AB1	tr|Q6PK50|Q6PK50_HUMAN HSP90AB1 protein (Fragment) OS=Homo sapiens OX=9606 GN=HSP90AB1 PE=1 SV=1;tr|B4DMA2|B4DMA2_HUMAN cDNA FLJ54023, highly similar to Heat shock protein HSP 90-beta OS=Homo sapiens OX=9606 PE=2 SV=1;tr|B4DGL0|B4DGL0_HUMAN cDNA FLJ53619,	7	2	1	0	2	0	1	6.8	40.295	351	0	6.8	0	9151000
Q70T18;Q59H57;B4E312;B4DR70;A0A075B7D9;A8K4H1;Q8TBR3;Q6IBQ5;H3BPE7;Q13344;P35637;Q92804	Q70T18;Q59H57;B4E312;B4DR70;A0A075B7D9;A8K4H1;Q8TBR3;Q6IBQ5;H3BPE7;Q13344;P35637;Q92804	BBF2H7/FUS protein (Fragment)		tr|Q70T18|Q70T18_HUMAN BBF2H7/FUS protein (Fragment) OS=Homo sapiens OX=9606 PE=2 SV=1;tr|Q59H57|Q59H57_HUMAN Fusion (Involved in t(12;16) in malignant liposarcoma) isoform a variant (Fragment) OS=Homo sapiens OX=9606 PE=2 SV=1;tr|B4E312|B4E312_HUMAN cDNA	12	1	1	0	1	0	1	8.9	16.107	157	0	8.9	0	620500
B4DV73;A0A384P5V3;A0A087WTP3;Q92945;M0QXW7;M0QYH3;M0R0I5	B4DV73;A0A384P5V3;A0A087WTP3;Q92945;M0QXW7;M0QYH3;M0R0I5	cDNA FLJ51330, highly similar to Far upstream element-binding protein 2		tr|B4DV73|B4DV73_HUMAN cDNA FLJ51330, highly similar to Far upstream element-binding protein 2 OS=Homo sapiens OX=9606 PE=2 SV=1;tr|A0A384P5V3|A0A384P5V3_HUMAN Epididymis secretory sperm binding protein OS=Homo sapiens OX=9606 PE=2 SV=1;tr|A0A087WTP3|A0A08	7	2	2	1	1	1	1	6.6	38.129	364	3	3.6	8687600	0
E9PL01;B4DDB9;A0A087WUC6;E9PI68;Q15005	E9PL01;B4DDB9;A0A087WUC6;E9PI68;Q15005	Signal peptidase complex subunit 2	SPCS2	tr|E9PL01|E9PL01_HUMAN Signal peptidase complex subunit 2 OS=Homo sapiens OX=9606 GN=SPCS2 PE=1 SV=1;tr|B4DDB9|B4DDB9_HUMAN cDNA FLJ56339, highly similar to Signal peptidase complex subunit 2 OS=Homo sapiens OX=9606 PE=2 SV=1;tr|A0A087WUC6|A0A087WUC6_HUMAN	5	1	1	0	1	0	1	5.7	17.027	157	0	5.7	0	241330
A0A087WZC4;A0A087WVW4;Q0II16;O43548	A0A087WZC4;A0A087WVW4;Q0II16;O43548	Protein-glutamine gamma-glutamyltransferase 5	TGM5	tr|A0A087WZC4|A0A087WZC4_HUMAN Protein-glutamine gamma-glutamyltransferase 5 OS=Homo sapiens OX=9606 GN=TGM5 PE=1 SV=1;tr|A0A087WVW4|A0A087WVW4_HUMAN Protein-glutamine gamma-glutamyltransferase 5 OS=Homo sapiens OX=9606 GN=TGM5 PE=1 SV=1;tr|Q0II16|Q0II16_H	4	1	1	0	1	0	1	2.4	71.787	637	0	2.4	0	5101800
A0A494C0G0;D6R904;A0A087WWU8;Q5HYB6;B2RDE1;A0A0S2Z4I4;A0A0S2Z4G8;A0A0S2Z4G4	A0A494C0G0;D6R904;A0A087WWU8;Q5HYB6;B2RDE1;A0A0S2Z4I4;A0A0S2Z4G8;A0A0S2Z4G4	Tropomyosin alpha-3 chain (Fragment)	TPM3	tr|A0A494C0G0|A0A494C0G0_HUMAN Tropomyosin alpha-3 chain (Fragment) OS=Homo sapiens OX=9606 GN=TPM3 PE=1 SV=1;tr|D6R904|D6R904_HUMAN Tropomyosin alpha-3 chain OS=Homo sapiens OX=9606 GN=TPM3 PE=1 SV=1;tr|A0A087WWU8|A0A087WWU8_HUMAN Tropomyosin alpha-3 chai	8	1	1	0	1	0	1	13.8	9.7506	87	0	13.8	0	877090
A0A087WXJ0;C9J760;C9J0X3;C9K0F0;C9JSR2;C9JS55;Q96JY6	A0A087WXJ0;C9J760;C9J0X3;C9K0F0;C9JSR2;C9JS55;Q96JY6	PDZ and LIM domain protein 2 (Fragment)	PDLIM2	tr|A0A087WXJ0|A0A087WXJ0_HUMAN PDZ and LIM domain protein 2 (Fragment) OS=Homo sapiens OX=9606 GN=PDLIM2 PE=1 SV=1;tr|C9J760|C9J760_HUMAN PDZ and LIM domain protein 2 (Fragment) OS=Homo sapiens OX=9606 GN=PDLIM2 PE=1 SV=1;tr|C9J0X3|C9J0X3_HUMAN PDZ and LIM	7	1	1	0	1	0	1	16.1	13.673	137	0	16.1	0	442890
K7EKR9;A0A087WZ13;E9PAU2;Q8IY67	K7EKR9;A0A087WZ13;E9PAU2;Q8IY67	Ribonucleoprotein PTB-binding 1 (Fragment)	RAVER1	tr|K7EKR9|K7EKR9_HUMAN Ribonucleoprotein PTB-binding 1 (Fragment) OS=Homo sapiens OX=9606 GN=RAVER1 PE=1 SV=1;tr|A0A087WZ13|A0A087WZ13_HUMAN Ribonucleoprotein PTB-binding 1 OS=Homo sapiens OX=9606 GN=RAVER1 PE=1 SV=1;tr|E9PAU2|E9PAU2_HUMAN Ribonucleoprotei	4	1	1	1	0	1	0	13.5	10.831	96	13.5	0	5467000	0
M0R019;M0R2T0;B4DEG4;A0A087X0X3;P52272;M0R0Y6;M0QYQ7;M0R0N3;Q7KYM9;Q59ES8	M0R019;M0R2T0;B4DEG4;A0A087X0X3;P52272;M0R0Y6;M0QYQ7;M0R0N3;Q7KYM9;Q59ES8	Heterogeneous nuclear ribonucleoprotein M (Fragment)	HNRNPM	tr|M0R019|M0R019_HUMAN Heterogeneous nuclear ribonucleoprotein M (Fragment) OS=Homo sapiens OX=9606 GN=HNRNPM PE=1 SV=8;tr|M0R2T0|M0R2T0_HUMAN Heterogeneous nuclear ribonucleoprotein M (Fragment) OS=Homo sapiens OX=9606 GN=HNRNPM PE=1 SV=1;tr|B4DEG4|B4DEG4	10	2	2	0	2	0	2	8.8	37.627	352	0	8.8	0	2122800
A0A090N8G0;P41250	A0A090N8G0;P41250	Glycyl-tRNA synthetase	GARS	tr|A0A090N8G0|A0A090N8G0_HUMAN Glycyl-tRNA synthetase OS=Homo sapiens OX=9606 GN=GARS PE=4 SV=1;sp|P41250|GARS_HUMAN Glycine--tRNA ligase OS=Homo sapiens OX=9606 GN=GARS1 PE=1 SV=3	2	1	1	0	1	0	1	1.6	77.53	685	0	1.6	0	575530
B8ZZF8;A0A090N8Y5;Q9Y4Y9	B8ZZF8;A0A090N8Y5;Q9Y4Y9	U6 snRNA-associated Sm-like protein LSm5	LSM5	tr|B8ZZF8|B8ZZF8_HUMAN U6 snRNA-associated Sm-like protein LSm5 OS=Homo sapiens OX=9606 GN=LSM5 PE=1 SV=1;tr|A0A090N8Y5|A0A090N8Y5_HUMAN U6 snRNA-associated Sm-like protein LSm5 OS=Homo sapiens OX=9606 GN=LSM5 PE=3 SV=1;sp|Q9Y4Y9|LSM5_HUMAN U6 snRNA-associ	3	1	1	0	1	0	1	29.7	7.0202	64	0	29.7	0	416540
A0A0A0MSI0;B2R4P2;A0A384NPQ2;Q06830;A0A0A0MRQ5;H7C3T4;V9HW63;Q13162	A0A0A0MSI0;B2R4P2;A0A384NPQ2;Q06830;A0A0A0MRQ5;H7C3T4;V9HW63;Q13162	Peroxiredoxin-1 (Fragment)	PRDX1	tr|A0A0A0MSI0|A0A0A0MSI0_HUMAN Peroxiredoxin-1 (Fragment) OS=Homo sapiens OX=9606 GN=PRDX1 PE=1 SV=1;tr|B2R4P2|B2R4P2_HUMAN Peroxiredoxin OS=Homo sapiens OX=9606 PE=2 SV=1;tr|A0A384NPQ2|A0A384NPQ2_HUMAN Peroxiredoxin OS=Homo sapiens OX=9606 PE=2 SV=1;sp|Q0	8	2	2	0	2	0	2	8.8	18.976	171	0	8.8	0	4848800
B3KPZ8;A0A0K0K1H9;B4DVU1;A0A0B4J1R6;B3KSI4;B4E022;V9HWD9;Q53EM5;P29401	B3KPZ8;A0A0K0K1H9;B4DVU1;A0A0B4J1R6;B3KSI4;B4E022;V9HWD9;Q53EM5;P29401	cDNA FLJ32530 fis, clone SMINT2000185, highly similar to TRANSKETOLASE		tr|B3KPZ8|B3KPZ8_HUMAN cDNA FLJ32530 fis, clone SMINT2000185, highly similar to TRANSKETOLASE OS=Homo sapiens OX=9606 PE=2 SV=1;tr|A0A0K0K1H9|A0A0K0K1H9_HUMAN Epididymis secretory protein Li 48 (Fragment) OS=Homo sapiens OX=9606 GN=HEL-S-48 PE=2 SV=1;tr|B4	9	1	1	0	1	0	1	5	38.887	358	0	5	0	4989800
F8VV32;A0A0B4J259;B2R4C5;P61626	F8VV32;A0A0B4J259;B2R4C5;P61626	Lysozyme	LYZ	tr|F8VV32|F8VV32_HUMAN Lysozyme OS=Homo sapiens OX=9606 GN=LYZ PE=1 SV=1;tr|A0A0B4J259|A0A0B4J259_HUMAN Lysozyme OS=Homo sapiens OX=9606 GN=LYZ PE=1 SV=1;tr|B2R4C5|B2R4C5_HUMAN Lysozyme OS=Homo sapiens OX=9606 GN=LYZ PE=2 SV=1;sp|P61626|LYSC_HUMAN Lysozyme	4	1	1	1	0	1	0	8.7	11.488	104	8.7	0	0	0
A0A0C4DFM8;Q7Z406	A0A0C4DFM8;Q7Z406	Myosin-14	MYH14	tr|A0A0C4DFM8|A0A0C4DFM8_HUMAN Myosin-14 OS=Homo sapiens OX=9606 GN=MYH14 PE=1 SV=1;sp|Q7Z406|MYH14_HUMAN Myosin-14 OS=Homo sapiens OX=9606 GN=MYH14 PE=1 SV=2	2	1	1	0	1	0	1	3.5	58.267	508	0	3.5	0	0
Q5JZ08;E7ES21;Q1HE23;A0A0C4DG76;Q9BQS7	Q5JZ08;E7ES21;Q1HE23;A0A0C4DG76;Q9BQS7	Hephaestin (Fragment)	HEPH	tr|Q5JZ08|Q5JZ08_HUMAN Hephaestin (Fragment) OS=Homo sapiens OX=9606 GN=HEPH PE=1 SV=1;tr|E7ES21|E7ES21_HUMAN Hephaestin OS=Homo sapiens OX=9606 GN=HEPH PE=1 SV=1;tr|Q1HE23|Q1HE23_HUMAN Hephaestin OS=Homo sapiens OX=9606 GN=HEPH PE=3 SV=1;tr|A0A0C4DG76|A0A	5	1	1	0	1	0	1	2.7	91.353	811	0	2.7	0	616280
A0A0D9SFY5;A0A0D9SFE5;Q6DC98;E9PBF6;P20700	A0A0D9SFY5;A0A0D9SFE5;Q6DC98;E9PBF6;P20700	Lamin-B1 (Fragment)	LMNB1	tr|A0A0D9SFY5|A0A0D9SFY5_HUMAN Lamin-B1 (Fragment) OS=Homo sapiens OX=9606 GN=LMNB1 PE=1 SV=1;tr|A0A0D9SFE5|A0A0D9SFE5_HUMAN Lamin B1, isoform CRA_a OS=Homo sapiens OX=9606 GN=LMNB1 PE=1 SV=1;tr|Q6DC98|Q6DC98_HUMAN LMNB1 protein (Fragment) OS=Homo sapiens	5	1	1	0	1	0	1	5.4	18.459	166	0	5.4	0	378800
B4DFN9;A8K5I0;A0A1U9X7W4;A0A0G2JIW1;P0DMV9;P0DMV8;B4E1T6;B4DNX1;B4E388;B4DNT8;B4DI39;B4DWK5;Q59EJ3;V9GZ37;B3KTT5;B4DVU9;B4E1S9;Q53FC7;B3KSM6;B2R6X5;A0A384NKX5;P17066;B4DNV4;B4DHP5;P48741	B4DFN9;A8K5I0;A0A1U9X7W4;A0A0G2JIW1;P0DMV9;P0DMV8;B4E1T6;B4DNX1;B4E388;B4DNT8;B4DI39;B4DWK5;Q59EJ3;V9GZ37;B3KTT5;B4DVU9;B4E1S9;Q53FC7;B3KSM6;B2R6X5;A0A384NKX5;P17066	cDNA FLJ54303, highly similar to Heat shock 70 kDa protein 1		tr|B4DFN9|B4DFN9_HUMAN cDNA FLJ54303, highly similar to Heat shock 70 kDa protein 1 OS=Homo sapiens OX=9606 PE=2 SV=1;tr|A8K5I0|A8K5I0_HUMAN Epididymis secretory protein Li 103 OS=Homo sapiens OX=9606 GN=HSPA1B PE=2 SV=1;tr|A0A1U9X7W4|A0A1U9X7W4_HUMAN HSPA	25	5	2	0	5	0	2	8.7	62.452	572	0	8.7	0	5026100
C9K0U8;A0A0G2JLD8;E7EUY5;Q567R6;A4D1U3;B7Z268;Q04837	C9K0U8;A0A0G2JLD8;E7EUY5;Q567R6;A4D1U3;B7Z268;Q04837	Single-stranded DNA-binding protein, mitochondrial (Fragment)	SSBP1	tr|C9K0U8|C9K0U8_HUMAN Single-stranded DNA-binding protein, mitochondrial (Fragment) OS=Homo sapiens OX=9606 GN=SSBP1 PE=1 SV=1;tr|A0A0G2JLD8|A0A0G2JLD8_HUMAN Single-stranded DNA-binding protein, mitochondrial (Fragment) OS=Homo sapiens OX=9606 GN=SSBP1 PE	7	1	1	0	1	0	1	12.4	14.131	121	0	12.4	0	688860
H3BR68;A0A0M4FNU3;V9HWN7;J3KPS3;P04075	H3BR68;A0A0M4FNU3;V9HWN7;J3KPS3;P04075	Fructose-bisphosphate aldolase A (Fragment)	ALDOA	tr|H3BR68|H3BR68_HUMAN Fructose-bisphosphate aldolase A (Fragment) OS=Homo sapiens OX=9606 GN=ALDOA PE=1 SV=1;tr|A0A0M4FNU3|A0A0M4FNU3_HUMAN Fructose-bisphosphate aldolase (Fragment) OS=Homo sapiens OX=9606 GN=ALDOA PE=3 SV=1;tr|V9HWN7|V9HWN7_HUMAN Fructos	5	1	1	0	1	0	1	8.5	13.667	130	0	8.5	0	1161600
A0A0S2Z3E8;P02671	A0A0S2Z3E8;P02671	Fibrinogen alpha chain isoform 2 (Fragment)	FGA	tr|A0A0S2Z3E8|A0A0S2Z3E8_HUMAN Fibrinogen alpha chain isoform 2 (Fragment) OS=Homo sapiens OX=9606 GN=FGA PE=1 SV=1;sp|P02671|FIBA_HUMAN Fibrinogen alpha chain OS=Homo sapiens OX=9606 GN=FGA PE=1 SV=2	2	1	1	0	1	0	1	3.7	47.384	436	0	3.7	0	443670
A0A0S2Z3G9;O43707;A0A0S2Z3C0;H7C144;A0A0S2Z3X3;F5GXS2;Q96BG6;K7EJH8;H0YJW3;A1L0V1;B4DSX0;B3KUX9;B4DFY0;B4E337;H9KV75;B7Z565;A0A024R694;P12814	A0A0S2Z3G9;O43707;A0A0S2Z3C0;H7C144;A0A0S2Z3X3;F5GXS2;Q96BG6	Actinin alpha 4 isoform 1 (Fragment)	ACTN4	tr|A0A0S2Z3G9|A0A0S2Z3G9_HUMAN Actinin alpha 4 isoform 1 (Fragment) OS=Homo sapiens OX=9606 GN=ACTN4 PE=2 SV=1;sp|O43707|ACTN4_HUMAN Alpha-actinin-4 OS=Homo sapiens OX=9606 GN=ACTN4 PE=1 SV=2;tr|A0A0S2Z3C0|A0A0S2Z3C0_HUMAN Actinin alpha 4 isoform 3 (Fragme	18	5	5	0	5	0	5	8	104.85	911	0	8	0	8697700
A0A1B0GVF1;A0A0S2Z3L4;H7C1V0;H7C469;A0A1B0GW44;A0A1B0GVP3;A0A1B0GV23;A0A1B0GVD5;A0A1B0GWE8;V9HWI3;A0A1B0GU92;A0A1B0GU03;P07339	A0A1B0GVF1;A0A0S2Z3L4;H7C1V0;H7C469;A0A1B0GW44;A0A1B0GVP3;A0A1B0GV23;A0A1B0GVD5;A0A1B0GWE8;V9HWI3;A0A1B0GU92;A0A1B0GU03;P07339	Uncharacterized protein (Fragment)		tr|A0A1B0GVF1|A0A1B0GVF1_HUMAN Uncharacterized protein (Fragment) OS=Homo sapiens OX=9606 PE=1 SV=1;tr|A0A0S2Z3L4|A0A0S2Z3L4_HUMAN Cathepsin D isoform 2 (Fragment) OS=Homo sapiens OX=9606 GN=CTSD PE=2 SV=1;tr|H7C1V0|H7C1V0_HUMAN Cathepsin D (Fragment) OS=H	13	1	1	0	1	0	1	12.3	8.0634	73	0	12.3	0	964290
Q8NHX6;Q53HJ4;B2R7C5;A0A0S2Z4T1;A0A0S2Z492;P25205	Q8NHX6;Q53HJ4;B2R7C5;A0A0S2Z4T1;A0A0S2Z492;P25205	DNA helicase	HCC5	tr|Q8NHX6|Q8NHX6_HUMAN DNA helicase OS=Homo sapiens OX=9606 GN=HCC5 PE=2 SV=1;tr|Q53HJ4|Q53HJ4_HUMAN DNA helicase (Fragment) OS=Homo sapiens OX=9606 PE=2 SV=1;tr|B2R7C5|B2R7C5_HUMAN DNA helicase OS=Homo sapiens OX=9606 PE=2 SV=1;tr|A0A0S2Z4T1|A0A0S2Z4T1_HU	6	1	1	1	1	1	1	1.8	75.786	676	1.8	1.8	2682800	0
A0A0U1RQF0;P49327	A0A0U1RQF0;P49327	Fatty acid synthase	FASN	tr|A0A0U1RQF0|A0A0U1RQF0_HUMAN Fatty acid synthase OS=Homo sapiens OX=9606 GN=FASN PE=1 SV=1;sp|P49327|FAS_HUMAN Fatty acid synthase OS=Homo sapiens OX=9606 GN=FASN PE=1 SV=3	2	1	1	0	1	0	1	0.6	273.2	2509	0	0.6	0	579090
A0A125U0U7;A0A5C2GR71;A0A5C2GKQ6;A0A5C2GFJ2;A0A5C2GFI2;A0A5C2G6B2;A0A5C2GXJ3;A0A5C2GTE8;A0A5C2GQM4;A0A5C2GPV4;A0A5C2GP38;A0A5C2GNT6;A0A5C2GGH8;A0A5C2G9C1;A0A5C2GUU8;A0A5C2GUK2;A0A5C2GPE7;A0A5C2GP46;A0A5C2GLP6;A0A5C2GHL6;A0A5C2GHK6;A0A5C2GH86;A0A5C2GGI5;A0A5C2GF59;A0A5C2G894;A0A120HF66;A0A5C2GUL3;A0A5C2GS28;A0A5C2GQN5;A0A5C2GQF2;A0A5C2GQ77;A0A5C2GPS0;A0A5C2GNK3;A0A5C2GLN7;A0A5C2GHN4;A0A5C2GGH0;A0A…	A0A125U0U7;A0A5C2GR71;A0A5C2GKQ6;A0A5C2GFJ2;A0A5C2GFI2;A0A5C2G6B2;A0A5C2GXJ3;A0A5C2GTE8;A0A5C2GQM4;A0A5C2GPV4;A0A5C2GP38;A0A5C2GNT6;A0A5C2GGH8;A0A5C2G9C1;A0A5C2GUU8;A0A5C2GUK2;A0A5C2GPE7;A0A5C2GP46;A0A5C2GLP6;A0A5C2GHL6;A0A5C2GHK6;A0A5C2GH86;A0A5C2GGI5;A0A5C2GF59;A0A5C2G894;A0A120HF66;A0A5C2GUL3;A0A5C2GS28;A0A5C2GQN5;A0A5C2GQF2;A0A5C2GQ77;A0A5C2GPS0;A0A5C2GNK3;A0A5C2GLN7;A0A5C2GHN4;A0A5C2GGH0;A0A…	MS-C1 heavy chain variable region (Fragment)		tr|A0A125U0U7|A0A125U0U7_HUMAN MS-C1 heavy chain variable region (Fragment) OS=Homo sapiens OX=9606 PE=2 SV=1;tr|A0A5C2GR71|A0A5C2GR71_HUMAN IG c1698_heavy_IGHV3-9_IGHD6-13_IGHJ4 (Fragment) OS=Homo sapiens OX=9606 PE=2 SV=1;tr|A0A5C2GKQ6|A0A5C2GKQ6_HUMAN I	68	1	1	0	1	0	1	13.6	13.096	118	0	13.6	0	727970
F8WES2;F2Z2F3;Q8WV80;A0A140CZL6;A0A140CZL5;Q05DJ2;J3QSB7;A0A140CZL4;Q6FHT1;Q6FHP1;A0A384ME80;Q13126	F8WES2;F2Z2F3;Q8WV80;A0A140CZL6;A0A140CZL5;Q05DJ2;J3QSB7;A0A140CZL4;Q6FHT1;Q6FHP1;A0A384ME80;Q13126	S-methyl-5-thioadenosine phosphorylase	MTAP	tr|F8WES2|F8WES2_HUMAN S-methyl-5-thioadenosine phosphorylase OS=Homo sapiens OX=9606 GN=MTAP PE=4 SV=1;tr|F2Z2F3|F2Z2F3_HUMAN PNP_UDP_1 domain-containing protein OS=Homo sapiens OX=9606 PE=4 SV=1;tr|Q8WV80|Q8WV80_HUMAN MTAP protein OS=Homo sapiens OX=960	12	1	1	0	1	0	1	20	5.2379	50	0	20	0	143590
A0A140VJZ1;P45974	A0A140VJZ1;P45974	Ubiquitin carboxyl-terminal hydrolase		tr|A0A140VJZ1|A0A140VJZ1_HUMAN Ubiquitin carboxyl-terminal hydrolase OS=Homo sapiens OX=9606 PE=2 SV=1;sp|P45974|UBP5_HUMAN Ubiquitin carboxyl-terminal hydrolase 5 OS=Homo sapiens OX=9606 GN=USP5 PE=1 SV=2	2	1	1	0	1	0	1	1.7	95.785	858	0	1.7	0	1029300
G3V3W4;G3V5N4;Q6IB71;A0A140VK43;P25788	G3V3W4;G3V5N4;Q6IB71;A0A140VK43;P25788	Proteasome subunit alpha type-3	PSMA3	tr|G3V3W4|G3V3W4_HUMAN Proteasome subunit alpha type-3 OS=Homo sapiens OX=9606 GN=PSMA3 PE=1 SV=1;tr|G3V5N4|G3V5N4_HUMAN Proteasome subunit alpha type-3 OS=Homo sapiens OX=9606 GN=PSMA3 PE=1 SV=1;tr|Q6IB71|Q6IB71_HUMAN Proteasome subunit alpha type OS=Homo	5	1	1	0	1	0	1	52.8	3.9303	36	0	52.8	0	686450
Q59F72;G3V295;A0A140VK44;G3V5Z7;P60900	Q59F72;G3V295;A0A140VK44;G3V5Z7;P60900	Proteasome alpha 6 subunit variant (Fragment)		tr|Q59F72|Q59F72_HUMAN Proteasome alpha 6 subunit variant (Fragment) OS=Homo sapiens OX=9606 PE=2 SV=1;tr|G3V295|G3V295_HUMAN Proteasome subunit alpha type OS=Homo sapiens OX=9606 GN=PSMA6 PE=1 SV=1;tr|A0A140VK44|A0A140VK44_HUMAN Proteasome subunit alpha t	5	1	1	0	1	0	1	12.5	8.9291	80	0	12.5	0	736110
B2R5U1;B4E299;B3KU67;A0A140VK49;Q59FF0;I6TRR8;Q7KZF4	B2R5U1;B4E299;B3KU67;A0A140VK49;Q59FF0;I6TRR8;Q7KZF4	Staphylococcal nuclease domain-containing protein		tr|B2R5U1|B2R5U1_HUMAN Staphylococcal nuclease domain-containing protein OS=Homo sapiens OX=9606 PE=2 SV=1;tr|B4E299|B4E299_HUMAN Staphylococcal nuclease domain-containing protein OS=Homo sapiens OX=9606 PE=2 SV=1;tr|B3KU67|B3KU67_HUMAN Staphylococcal nucl	7	1	1	1	0	1	0	1	99.67	885	1	0	1853900	0
C9JI87;B3KTS5;A0A1L1UHR1;P21796	C9JI87;B3KTS5;A0A1L1UHR1;P21796	Voltage-dependent anion-selective channel protein 1 (Fragment)	VDAC1	tr|C9JI87|C9JI87_HUMAN Voltage-dependent anion-selective channel protein 1 (Fragment) OS=Homo sapiens OX=9606 GN=VDAC1 PE=1 SV=6;tr|B3KTS5|B3KTS5_HUMAN cDNA FLJ38670 fis, clone HSYRA2000190, highly similar to Voltage-dependent anion-selective channel prote	4	1	1	0	1	0	1	4.4	20.274	183	0	4.4	0	0
A2MYD4;Q5NV90;A0A5C2GBW0;A0A5C2G3P5;A0A5C2GYE3;A0A5C2GSJ7;A0A5C2GLQ5;A0A5C2GK44;A0A5C2GJW2;A0A5C2G5E2;A0A5C2G4P4;A0A5C2G1C5;A0A5C2FXD4;A0A5C2GWI0;A0A5C2GW55;A0A5C2GMD3;A0A5C2GK40;A0A5C2GHQ8;A0A5C2GFW1;A0A5C2GCX8;A0A5C2G8F7;A0A5C2G6D6;A0A5C2G2W1;A0A5C2G0T8;A0A5C2FZJ7;A0A5C2FZB9;A0A5C2FZ98;A0A5C2FY21;A0A5C2FY02;A0A5C2FXW5;A0A5C2H0Z5;A0A5C2H087;A0A5C2GZD3;A0A5C2GZ08;A0A5C2GXW0;A0A5C2GXD8;A0A5C2GWE7;…	A2MYD4;Q5NV90;A0A5C2GBW0;A0A5C2G3P5;A0A5C2GYE3;A0A5C2GSJ7;A0A5C2GLQ5;A0A5C2GK44;A0A5C2GJW2;A0A5C2G5E2;A0A5C2G4P4;A0A5C2G1C5;A0A5C2FXD4;A0A5C2GWI0;A0A5C2GW55;A0A5C2GMD3;A0A5C2GK40;A0A5C2GHQ8;A0A5C2GFW1;A0A5C2GCX8;A0A5C2G8F7;A0A5C2G6D6;A0A5C2G2W1;A0A5C2G0T8;A0A5C2FZJ7;A0A5C2FZB9;A0A5C2FZ98;A0A5C2FY21;A0A5C2FY02;A0A5C2FXW5;A0A5C2H0Z5;A0A5C2H087;A0A5C2GZD3;A0A5C2GZ08;A0A5C2GXW0;A0A5C2GXD8;A0A5C2GWE7;…	V2-7 protein (Fragment)	V2-7	tr|A2MYD4|A2MYD4_HUMAN V2-7 protein (Fragment) OS=Homo sapiens OX=9606 GN=V2-7 PE=4 SV=1;tr|Q5NV90|Q5NV90_HUMAN V2-17 protein (Fragment) OS=Homo sapiens OX=9606 GN=V2-17 PE=1 SV=1;tr|A0A5C2GBW0|A0A5C2GBW0_HUMAN IGH + IGL c128_light_IGLV3-25_IGLJ2 (Fragment	102	1	1	0	1	0	1	19.8	10.352	96	0	19.8	0	0
Q0EFA5;A8K9C1;A0A1U9X8Y9;A0A1U9X8X8;A0A1U9X8X5;Q2L6G8;M1SWB8;G8JLG2;D2IYL2;A0A1U9X901;A0A1U9X8X6;Q15517;A0A1U9X8Z0	Q0EFA5;A8K9C1;A0A1U9X8Y9;A0A1U9X8X8;A0A1U9X8X5;Q2L6G8;M1SWB8;G8JLG2;D2IYL2;A0A1U9X901;A0A1U9X8X6;Q15517;A0A1U9X8Z0	S protein	S	tr|Q0EFA5|Q0EFA5_HUMAN S protein OS=Homo sapiens OX=9606 GN=S PE=4 SV=1;tr|A8K9C1|A8K9C1_HUMAN cDNA FLJ78714, highly similar to Homo sapiens corneodesmosin, mRNA OS=Homo sapiens OX=9606 PE=1 SV=1;tr|A0A1U9X8Y9|A0A1U9X8Y9_HUMAN CDSN OS=Homo sapiens OX=9606	13	3	3	0	3	0	3	11.5	49.896	512	0	11.5	0	3947400
F8VX09;F8VWV9;F8VRZ4;F8VS66;F8VQQ4;F8VVB9;Q8N532;A0A1W2PQM2;B3KT06;B3KPS3;Q53GA7;A8JZY9;F5H5D3;B7Z1K5;Q9BQE3;Q71U36;P68363;F8VRK0;B4DN58;Q1ZYQ1;P0DPH8;P0DPH7;F8VXZ7;C9K0S6;Q6QMJ5;C9JDL2;C9JEV8;C9JQ00;C9JJQ8;F8W0F6;C9J2C0;Q7Z3M3;A6NHL2;P68366;Q9NY65;Q6PEY2	F8VX09;F8VWV9;F8VRZ4;F8VS66;F8VQQ4;F8VVB9;Q8N532;A0A1W2PQM2;B3KT06;B3KPS3;Q53GA7;A8JZY9;F5H5D3;B7Z1K5;Q9BQE3;Q71U36;P68363;F8VRK0;B4DN58;Q1ZYQ1;P0DPH8;P0DPH7	Tubulin alpha-1B chain (Fragment)	TUBA1B	tr|F8VX09|F8VX09_HUMAN Tubulin alpha-1B chain (Fragment) OS=Homo sapiens OX=9606 GN=TUBA1B PE=1 SV=1;tr|F8VWV9|F8VWV9_HUMAN Tubulin alpha-1B chain (Fragment) OS=Homo sapiens OX=9606 GN=TUBA1B PE=1 SV=1;tr|F8VRZ4|F8VRZ4_HUMAN Tubulin alpha-1A chain (Fragmen	36	3	3	3	3	3	3	58.7	8.288	75	58.7	58.7	12678000	10996000
M0R1V7;J3QS39;Q49A90;J3QTR3;F5H6Q2;Q3MIH3;F5GYU3;F5H2Z3;A0A248RGE3;F5H265;Q5UGI3;B4DV12;F5H388;Q5RKT7;B2RDW1;F5H747;F5GXK7;J3QKN0;Q5U5U6;Q5PY61;Q9UFQ0;Q96C32;Q96MH4;L8B4I8;L8B196;Q96H31;L8B4R0;A8K674;L8B4Z6;L8B4M0;L8B4J3;Q66K58;Q59EM9;P62987;P62979;P0CG47;P0CG48;J3QSA3;F5GZ39;M0R1M6;M0R2S1;A0A2R8Y422;Q8WYN9	M0R1V7;J3QS39;Q49A90;J3QTR3;F5H6Q2;Q3MIH3;F5GYU3;F5H2Z3;A0A248RGE3;F5H265;Q5UGI3;B4DV12;F5H388;Q5RKT7;B2RDW1;F5H747;F5GXK7;J3QKN0;Q5U5U6;Q5PY61;Q9UFQ0;Q96C32;Q96MH4;L8B4I8;L8B196;Q96H31;L8B4R0;A8K674;L8B4Z6;L8B4M0;L8B4J3;Q66K58;Q59EM9;P62987;P62979;P0CG47;P0CG48;J3QSA3;F5GZ39;M0R1M6;M0R2S1;A0A2R8Y422	Ubiquitin-60S ribosomal protein L40 (Fragment)	UBA52	tr|M0R1V7|M0R1V7_HUMAN Ubiquitin-60S ribosomal protein L40 (Fragment) OS=Homo sapiens OX=9606 GN=UBA52 PE=1 SV=1;tr|J3QS39|J3QS39_HUMAN Polyubiquitin-B (Fragment) OS=Homo sapiens OX=9606 GN=UBB PE=1 SV=1;tr|Q49A90|Q49A90_HUMAN RPS27A protein OS=Homo sapien	43	3	3	1	3	1	3	54	7.1321	63	25.4	54	3834700	29551000
A0A286YER3;A0A286YFC8;A0A286YFB2;A0A286YFM8;A0A286YFL2;A0A286YFA2;B3KSC3;A0A286YF22;A0A2C9F2M7;V9HW79;O43175;A0A286YF34	A0A286YER3;A0A286YFC8;A0A286YFB2;A0A286YFM8;A0A286YFL2;A0A286YFA2;B3KSC3;A0A286YF22;A0A2C9F2M7;V9HW79;O43175;A0A286YF34	D-3-phosphoglycerate dehydrogenase	PHGDH	tr|A0A286YER3|A0A286YER3_HUMAN D-3-phosphoglycerate dehydrogenase OS=Homo sapiens OX=9606 GN=PHGDH PE=1 SV=1;tr|A0A286YFC8|A0A286YFC8_HUMAN D-3-phosphoglycerate dehydrogenase OS=Homo sapiens OX=9606 GN=PHGDH PE=1 SV=1;tr|A0A286YFB2|A0A286YFB2_HUMAN D-3-pho	12	2	2	0	2	0	2	26.8	10.437	97	0	26.8	0	5650900
A0A5J6KJ24;Q86TT2;A0A4W9A917;A0A286YES1;Q8NF17;Q6N030;Q5EBM2;P01860;A0A0A0MS07;Q6PYX1;A0A0A0MS08;P0DOX5;Q6GMX6;S6B291;Q6N096;V9HW68;Q6N089;A8K008;Q6MZV7;Q6N095;Q6MZQ6;Q5EFE5;Q6N094;Q6N097;Q7Z351;P01857;A0A286YEY4;Q6N093;Q6MZU6;Q68CN4;P01859	A0A5J6KJ24;Q86TT2;A0A4W9A917;A0A286YES1;Q8NF17;Q6N030;Q5EBM2;P01860;A0A0A0MS07;Q6PYX1;A0A0A0MS08;P0DOX5;Q6GMX6;S6B291;Q6N096;V9HW68;Q6N089;A8K008;Q6MZV7;Q6N095;Q6MZQ6;Q5EFE5;Q6N094;Q6N097;Q7Z351;P01857	IGHG3 (Fragment)		tr|A0A5J6KJ24|A0A5J6KJ24_HUMAN IGHG3 (Fragment) OS=Homo sapiens OX=9606 PE=2 SV=1;tr|Q86TT2|Q86TT2_HUMAN Full-length cDNA clone CS0DI019YF20 of Placenta of Homo sapiens (human) (Fragment) OS=Homo sapiens OX=9606 PE=2 SV=1;tr|A0A4W9A917|A0A4W9A917_HUMAN Imm	31	3	3	0	3	0	3	14	38.387	351	0	14	0	2198700
A0A2R8YF30;A0A2R8Y633;A0A2R8Y7S7;Q5QPE2;B4DRA5;B4DJW8;A0A2R8YFH5;Q15437	A0A2R8YF30;A0A2R8Y633;A0A2R8Y7S7;Q5QPE2;B4DRA5;B4DJW8;A0A2R8YFH5;Q15437	Protein transport protein SEC23 (Fragment)	SEC23B	tr|A0A2R8YF30|A0A2R8YF30_HUMAN Protein transport protein SEC23 (Fragment) OS=Homo sapiens OX=9606 GN=SEC23B PE=1 SV=1;tr|A0A2R8Y633|A0A2R8Y633_HUMAN Protein transport protein SEC23 (Fragment) OS=Homo sapiens OX=9606 GN=SEC23B PE=1 SV=1;tr|A0A2R8Y7S7|A0A2R8	8	1	1	0	1	0	1	40.6	3.8612	32	0	40.6	0	172470
A0A2R8Y811;P62263	A0A2R8Y811;P62263	40S ribosomal protein S14 (Fragment)	RPS14	tr|A0A2R8Y811|A0A2R8Y811_HUMAN 40S ribosomal protein S14 (Fragment) OS=Homo sapiens OX=9606 GN=RPS14 PE=1 SV=1;sp|P62263|RS14_HUMAN 40S ribosomal protein S14 OS=Homo sapiens OX=9606 GN=RPS14 PE=1 SV=3	2	1	1	0	1	0	1	8.7	16.159	150	0	8.7	0	0
V9H0U2;A0A384MEF1;P06396	V9H0U2;A0A384MEF1;P06396	Gelsolin exon 3 (Fragment)		tr|V9H0U2|V9H0U2_HUMAN Gelsolin exon 3 (Fragment) OS=Homo sapiens OX=9606 PE=4 SV=1;tr|A0A384MEF1|A0A384MEF1_HUMAN Epididymis secretory sperm binding protein OS=Homo sapiens OX=9606 PE=2 SV=1;sp|P06396|GELS_HUMAN Gelsolin OS=Homo sapiens OX=9606 GN=GSN PE=	3	1	1	0	1	0	1	22.9	4.7766	48	0	22.9	0	0
B4DP51;H0YBG7;Q68DG4;H0YBD7;H0YB39;E9PCY7;A0A384MEJ3;G8JLB6;P31943	B4DP51;H0YBG7;Q68DG4;H0YBD7;H0YB39;E9PCY7;A0A384MEJ3;G8JLB6;P31943	cDNA FLJ54533, highly similar to Heterogeneous nuclear ribonucleoprotein H		tr|B4DP51|B4DP51_HUMAN cDNA FLJ54533, highly similar to Heterogeneous nuclear ribonucleoprotein H OS=Homo sapiens OX=9606 PE=2 SV=1;tr|H0YBG7|H0YBG7_HUMAN Heterogeneous nuclear ribonucleoprotein H (Fragment) OS=Homo sapiens OX=9606 GN=HNRNPH1 PE=1 SV=1;tr|	9	1	1	0	1	0	1	13.2	16.849	159	0	13.2	0	830440
A0A384MQX1;P02545;A0A0C4DGC5;Q5I6Y5;Q3BDU5;W8QEH3;B4DFR3;Q8N519;Q5TCI8;W5X314	A0A384MQX1;P02545;A0A0C4DGC5;Q5I6Y5;Q3BDU5;W8QEH3	Epididymis secretory sperm binding protein		tr|A0A384MQX1|A0A384MQX1_HUMAN Epididymis secretory sperm binding protein OS=Homo sapiens OX=9606 PE=2 SV=1;sp|P02545|LMNA_HUMAN Prelamin-A/C OS=Homo sapiens OX=9606 GN=LMNA PE=1 SV=1;tr|A0A0C4DGC5|A0A0C4DGC5_HUMAN Prelamin-A/C (Fragment) OS=Homo sapiens O	10	8	8	0	8	0	8	16.9	74.139	664	0	16.9	0	16074000
B7Z5A2;X6RJP6;A0A384MTL2;P37802	B7Z5A2;X6RJP6;A0A384MTL2;P37802	cDNA FLJ57759, moderately similar to Transgelin-2		tr|B7Z5A2|B7Z5A2_HUMAN cDNA FLJ57759, moderately similar to Transgelin-2 OS=Homo sapiens OX=9606 PE=2 SV=1;tr|X6RJP6|X6RJP6_HUMAN Transgelin-2 (Fragment) OS=Homo sapiens OX=9606 GN=TAGLN2 PE=1 SV=1;tr|A0A384MTL2|A0A384MTL2_HUMAN Transgelin OS=Homo sapiens	4	1	1	0	1	0	1	6	14.964	134	0	6	0	509800
B4DRD7;H3BRU6;F8VZX2;A0A384N6B9;Q15366;H3BSS4;F8VRH0	B4DRD7;H3BRU6;F8VZX2;A0A384N6B9;Q15366;H3BSS4;F8VRH0	cDNA FLJ54752, highly similar to Poly(rC)-binding protein 2		tr|B4DRD7|B4DRD7_HUMAN cDNA FLJ54752, highly similar to Poly(rC)-binding protein 2 OS=Homo sapiens OX=9606 PE=2 SV=1;tr|H3BRU6|H3BRU6_HUMAN Poly(rC)-binding protein 2 (Fragment) OS=Homo sapiens OX=9606 GN=PCBP2 PE=1 SV=1;tr|F8VZX2|F8VZX2_HUMAN Poly(rC)-bin	7	2	1	0	2	0	1	7.8	29.737	282	0	7.8	0	0
M0QXS5;A0A3B3ITJ4;B2R959;Q6NTA2;A0A384N6C7;P14866;B4DVF8;M0QYL7;M0R1W6;B4DPK8;M0QYT0	M0QXS5;A0A3B3ITJ4;B2R959;Q6NTA2;A0A384N6C7;P14866;B4DVF8;M0QYL7;M0R1W6;B4DPK8;M0QYT0	Heterogeneous nuclear ribonucleoprotein L (Fragment)	HNRNPL	tr|M0QXS5|M0QXS5_HUMAN Heterogeneous nuclear ribonucleoprotein L (Fragment) OS=Homo sapiens OX=9606 GN=HNRNPL PE=1 SV=1;tr|A0A3B3ITJ4|A0A3B3ITJ4_HUMAN Heterogeneous nuclear ribonucleoprotein L (Fragment) OS=Homo sapiens OX=9606 GN=HNRNPL PE=1 SV=1;tr|B2R95	11	2	2	1	1	1	1	3.8	58.362	530	2.1	1.7	4411700	0
H7C1L7;H7C3G9;A0A384N6G7;Q9UJ70	H7C1L7;H7C3G9;A0A384N6G7;Q9UJ70	N-acetyl-D-glucosamine kinase	NAGK	tr|H7C1L7|H7C1L7_HUMAN N-acetyl-D-glucosamine kinase OS=Homo sapiens OX=9606 GN=NAGK PE=1 SV=2;tr|H7C3G9|H7C3G9_HUMAN N-acetyl-D-glucosamine kinase OS=Homo sapiens OX=9606 GN=NAGK PE=1 SV=2;tr|A0A384N6G7|A0A384N6G7_HUMAN Epididymis secretory sperm binding	4	1	1	0	1	0	1	8.2	16.516	159	0	8.2	0	584830
Q8TA90;B4DPU3;A0A384N6H1;P13639;Q6W6M8;K7EJ74;K7EP67;Q8IXJ3;B4DZB1;B3KX19;Q6IBM8;A8KAP3;Q15029	Q8TA90;B4DPU3;A0A384N6H1;P13639;Q6W6M8	Similar to Elongation factor 2b (Fragment)		tr|Q8TA90|Q8TA90_HUMAN Similar to Elongation factor 2b (Fragment) OS=Homo sapiens OX=9606 PE=2 SV=1;tr|B4DPU3|B4DPU3_HUMAN cDNA FLJ56548, highly similar to Elongation factor 2 OS=Homo sapiens OX=9606 PE=2 SV=1;tr|A0A384N6H1|A0A384N6H1_HUMAN Epididymis secr	13	3	3	0	3	0	3	6.2	57.5	517	0	6.2	0	13337000
E9PQ63;A8MTM1;V9HW40;Q53F60;A0A384NL53;P16152;O75828	E9PQ63;A8MTM1;V9HW40;Q53F60;A0A384NL53;P16152;O75828	Carbonyl reductase [NADPH] 1	CBR1	tr|E9PQ63|E9PQ63_HUMAN Carbonyl reductase [NADPH] 1 OS=Homo sapiens OX=9606 GN=CBR1 PE=1 SV=1;tr|A8MTM1|A8MTM1_HUMAN Carbonyl reductase [NADPH] 1 OS=Homo sapiens OX=9606 GN=CBR1 PE=1 SV=1;tr|V9HW40|V9HW40_HUMAN Epididymis secretory protein Li 25 OS=Homo sa	7	1	1	0	1	0	1	9	19.022	178	0	9	0	1433700
Q8NFG3;H7C1J8;B4E036;Q66K53;B4E3E6;B4DDB6;A0A384NL63;P51991	Q8NFG3;H7C1J8;B4E036;Q66K53;B4E3E6;B4DDB6;A0A384NL63;P51991	BX1 (Fragment)		tr|Q8NFG3|Q8NFG3_HUMAN BX1 (Fragment) OS=Homo sapiens OX=9606 PE=2 SV=1;tr|H7C1J8|H7C1J8_HUMAN Heterogeneous nuclear ribonucleoprotein A3 (Fragment) OS=Homo sapiens OX=9606 GN=HNRNPA3 PE=1 SV=1;tr|B4E036|B4E036_HUMAN cDNA FLJ59080, highly similar to Hetero	8	1	1	1	1	1	1	34.9	6.1222	63	34.9	34.9	16142000	624290
D6RA73;D6RJI2;A0A3B3ITI4;B7Z1V7;B7Z4V2;V9HW84;A0A384P5G6;Q8N1C8;P38646	D6RA73;D6RJI2;A0A3B3ITI4;B7Z1V7;B7Z4V2;V9HW84;A0A384P5G6;Q8N1C8;P38646	Stress-70 protein, mitochondrial (Fragment)	HSPA9	tr|D6RA73|D6RA73_HUMAN Stress-70 protein, mitochondrial (Fragment) OS=Homo sapiens OX=9606 GN=HSPA9 PE=1 SV=1;tr|D6RJI2|D6RJI2_HUMAN Stress-70 protein, mitochondrial (Fragment) OS=Homo sapiens OX=9606 GN=HSPA9 PE=1 SV=1;tr|A0A3B3ITI4|A0A3B3ITI4_HUMAN Stres	9	2	2	0	2	0	2	37.1	6.8096	62	0	37.1	0	2087000
Q8TAK2;B4DWK8;A0A384P5Q0;P04040	Q8TAK2;B4DWK8;A0A384P5Q0;P04040	Similar to catalase (Fragment)		tr|Q8TAK2|Q8TAK2_HUMAN Similar to catalase (Fragment) OS=Homo sapiens OX=9606 PE=2 SV=1;tr|B4DWK8|B4DWK8_HUMAN Catalase OS=Homo sapiens OX=9606 PE=2 SV=1;tr|A0A384P5Q0|A0A384P5Q0_HUMAN Catalase OS=Homo sapiens OX=9606 PE=2 SV=1;sp|P04040|CATA_HUMAN Catalas	4	1	1	0	1	0	1	5.7	25.938	228	0	5.7	0	894080
B7Z7W6;B3KSB8;Q59GA5;A0A3B3ISG5;P14735	B7Z7W6;B3KSB8;Q59GA5;A0A3B3ISG5;P14735	cDNA FLJ53247, highly similar to Insulin-degrading enzyme		tr|B7Z7W6|B7Z7W6_HUMAN cDNA FLJ53247, highly similar to Insulin-degrading enzyme OS=Homo sapiens OX=9606 PE=2 SV=1;tr|B3KSB8|B3KSB8_HUMAN cDNA FLJ35968 fis, clone TESTI2013053, highly similar to INSULIN-DEGRADING ENZYME OS=Homo sapiens OX=9606 PE=2 SV=1;tr	5	1	1	0	1	0	1	2.6	54.24	464	0	2.6	0	863150
B4DL19;A0A4D5RAU4;A0A4D5RAI5;A0A4D5RAG0;A0A4D5RAA5;A0A4D5RA86;A0A4D5RAB7;A0A4D5RAA2;Q5TZZ9;P04083;Q5T3N1;A0A4D5RAH8;A0A4D5RAJ5	B4DL19;A0A4D5RAU4;A0A4D5RAI5;A0A4D5RAG0;A0A4D5RAA5;A0A4D5RA86;A0A4D5RAB7;A0A4D5RAA2;Q5TZZ9;P04083	Annexin		tr|B4DL19|B4DL19_HUMAN Annexin OS=Homo sapiens OX=9606 PE=2 SV=1;tr|A0A4D5RAU4|A0A4D5RAU4_HUMAN Annexin OS=Homo sapiens OX=9606 PE=3 SV=1;tr|A0A4D5RAI5|A0A4D5RAI5_HUMAN Annexin OS=Homo sapiens OX=9606 PE=3 SV=1;tr|A0A4D5RAG0|A0A4D5RAG0_HUMAN Annexin OS=Hom	13	3	3	0	3	0	3	20.3	19.589	172	0	20.3	0	3233800
A0A4P8J4D6;A0A4P8J2G1;Q0KKI6;Q5EFE6;V9HW34;Q6PJF2;Q7Z3Y4;Q6PIL8;Q6P5S8;Q6GMX0;Q8TCD0;P01834;A0A5H1ZRQ3;P0DOX7;A0A4P8J9P8;S6AWD6;S6AWF4;S6BGE9;S6AWD3;S6C4R6;S6B2A1;S6B2C3;S6B294;S6AWE3;Q569I7	A0A4P8J4D6;A0A4P8J2G1;Q0KKI6;Q5EFE6;V9HW34;Q6PJF2;Q7Z3Y4;Q6PIL8;Q6P5S8;Q6GMX0;Q8TCD0;P01834;A0A5H1ZRQ3;P0DOX7	IgK_IGKV1-27 (Fragment)		tr|A0A4P8J4D6|A0A4P8J4D6_HUMAN IgK_IGKV1-27 (Fragment) OS=Homo sapiens OX=9606 PE=2 SV=1;tr|A0A4P8J2G1|A0A4P8J2G1_HUMAN IgK_IGKV2D-29 (Fragment) OS=Homo sapiens OX=9606 PE=2 SV=1;tr|Q0KKI6|Q0KKI6_HUMAN Immunoblobulin light chain (Fragment) OS=Homo sapiens	25	3	3	0	3	0	3	25.5	22.27	204	0	25.5	0	16696000
Q05DV5;A0A514C937;A8K9U6;C9J6P4;Q7Z2W4	Q05DV5;A0A514C937;A8K9U6;C9J6P4;Q7Z2W4	ZC3HAV1 protein (Fragment)	ZC3HAV1	tr|Q05DV5|Q05DV5_HUMAN ZC3HAV1 protein (Fragment) OS=Homo sapiens OX=9606 GN=ZC3HAV1 PE=2 SV=1;tr|A0A514C937|A0A514C937_HUMAN Zinc finger CCCH-type antiviral protein 1 isoform 4 OS=Homo sapiens OX=9606 GN=ZC3HAV1 PE=2 SV=1;tr|A8K9U6|A8K9U6_HUMAN cDNA FLJ76	5	1	1	1	0	1	0	3.4	49.252	447	3.4	0	1596800	0
A2MYD3;Q5NV69;A0A5C2G0A8;A0A5C2FVN1;A0A5C2FX95;A0A5C2FVU4;A0A5C2GGV8;A0A5C2GT68;A0A5C2G0M4;A0A5C2FYY8;A0A5C2FYX4;A0A5C2H2L7;A0A5C2H214;A0A5C2GZB3;A0A5C2GZ01;A0A5C2GW31;A0A5C2GV34;A0A5C2GV30;A0A5C2GUN6;A0A5C2GUH0;A0A5C2GTZ4;A0A5C2GSM5;A0A5C2GSC4;A0A5C2GS23;A0A5C2GK66;A0A5C2GK61;A0A5C2GIH1;A0A5C2G9K2;A0A5C2G998;A0A5C2G5L2;A0A5C2G1Y4;A0A5C2G126;A0A5C2G0W9;A0A5C2FZM2;A0A5C2FVH4;A0A5C2FU12;A0A5C2FTW4;…	A2MYD3;Q5NV69;A0A5C2G0A8;A0A5C2FVN1;A0A5C2FX95;A0A5C2FVU4;A0A5C2GGV8;A0A5C2GT68;A0A5C2G0M4;A0A5C2FYY8;A0A5C2FYX4;A0A5C2H2L7;A0A5C2H214;A0A5C2GZB3;A0A5C2GZ01;A0A5C2GW31;A0A5C2GV34;A0A5C2GV30;A0A5C2GUN6;A0A5C2GUH0;A0A5C2GTZ4;A0A5C2GSM5;A0A5C2GSC4;A0A5C2GS23;A0A5C2GK66;A0A5C2GK61;A0A5C2GIH1;A0A5C2G9K2;A0A5C2G998;A0A5C2G5L2;A0A5C2G1Y4;A0A5C2G126;A0A5C2G0W9;A0A5C2FZM2;A0A5C2FVH4;A0A5C2FU12;A0A5C2FTW4;…	V1-18 protein (Fragment)	V1-18	tr|A2MYD3|A2MYD3_HUMAN V1-18 protein (Fragment) OS=Homo sapiens OX=9606 GN=V1-18 PE=4 SV=1;tr|Q5NV69|Q5NV69_HUMAN V1-13 protein (Fragment) OS=Homo sapiens OX=9606 GN=V1-13 PE=4 SV=1;tr|A0A5C2G0A8|A0A5C2G0A8_HUMAN IGL c1385_light_IGLV1-40_IGLJ2 (Fragment) O	277	1	1	0	1	0	1	17.2	10.295	99	0	17.2	0	652130
A0A5C2G5A4;A0A5C2G7N0;A0A5C2GXX4;A0A5C2GQN0;A0A5C2GN65;A0A5C2GHB1;A0A5C2GG06;A0A5C2GFU7;A0A5C2GW69;A0A5C2GNA0;A0A5C2GEN7;A0A5C2GBA0;A0A5C2G805;A0A068LN13;A0A5C2GUJ3;A0A5C2GRS7;A0A5C2GPN4;A0A5C2GNU5;A0A5C2GND8;A0A5C2GN26;A0A5C2GMH5;A0A5C2GGY0;A0A5C2GGI3;B1N7B6;A0A5C2GUY3;A0A5C2GSS1;A0A5C2GR65;A0A5C2GNP1;A0A5C2GMX6;A0A5C2GLW9;A0A5C2GKZ0;A0A5C2GJV9;A0A5C2GGR0;A0A5C2GFL3;A0A5C2GEH1;A0A5C2GE91;A0A5C2G…	A0A5C2G5A4;A0A5C2G7N0;A0A5C2GXX4;A0A5C2GQN0;A0A5C2GN65;A0A5C2GHB1;A0A5C2GG06;A0A5C2GFU7;A0A5C2GW69;A0A5C2GNA0;A0A5C2GEN7;A0A5C2GBA0;A0A5C2G805;A0A068LN13;A0A5C2GUJ3;A0A5C2GRS7;A0A5C2GPN4;A0A5C2GNU5;A0A5C2GND8;A0A5C2GN26;A0A5C2GMH5;A0A5C2GGY0;A0A5C2GGI3;B1N7B6;A0A5C2GUY3;A0A5C2GSS1;A0A5C2GR65;A0A5C2GNP1;A0A5C2GMX6;A0A5C2GLW9;A0A5C2GKZ0;A0A5C2GJV9;A0A5C2GGR0;A0A5C2GFL3;A0A5C2GEH1;A0A5C2GE91;A0A5C2G…	IGH c169_heavy__IGHV3-33_IGHD6-19_IGHJ6 (Fragment)		tr|A0A5C2G5A4|A0A5C2G5A4_HUMAN IGH c169_heavy__IGHV3-33_IGHD6-19_IGHJ6 (Fragment) OS=Homo sapiens OX=9606 PE=2 SV=1;tr|A0A5C2G7N0|A0A5C2G7N0_HUMAN IGH c368_heavy__IGHV3-30_IGHD2-8_IGHJ4 (Fragment) OS=Homo sapiens OX=9606 PE=2 SV=1;tr|A0A5C2GXX4|A0A5C2GXX4_	224	2	2	0	2	0	2	32.6	14.326	129	0	32.6	0	982470
A0A5C2GPF4	A0A5C2GPF4	IG c1265_heavy_IGHV1-2_IGHD3-10_IGHJ6 (Fragment)		tr|A0A5C2GPF4|A0A5C2GPF4_HUMAN IG c1265_heavy_IGHV1-2_IGHD3-10_IGHJ6 (Fragment) OS=Homo sapiens OX=9606 PE=2 SV=1	1	1	1	0	1	0	1	12.3	13.509	122	0	12.3	0	487850
A0A5C2GS91	A0A5C2GS91	IG c1793_heavy_IGHV5-51_IGHD4-17_IGHJ4 (Fragment)		tr|A0A5C2GS91|A0A5C2GS91_HUMAN IG c1793_heavy_IGHV5-51_IGHD4-17_IGHJ4 (Fragment) OS=Homo sapiens OX=9606 PE=2 SV=1	1	1	1	0	1	0	1	10	13.17	120	0	10	0	912670
A0A5F9ZH78;P05089;A0A5F9ZGN6	A0A5F9ZH78;P05089;A0A5F9ZGN6	Arginase-1	ARG1	tr|A0A5F9ZH78|A0A5F9ZH78_HUMAN Arginase-1 OS=Homo sapiens OX=9606 GN=ARG1 PE=1 SV=1;sp|P05089|ARGI1_HUMAN Arginase-1 OS=Homo sapiens OX=9606 GN=ARG1 PE=1 SV=2;tr|A0A5F9ZGN6|A0A5F9ZGN6_HUMAN Arginase OS=Homo sapiens OX=9606 GN=ARG1 PE=1 SV=1	3	2	2	0	2	0	2	7.6	25.66	237	0	7.6	0	3708700
A0AVP6;Q5H8X8;O95399	A0AVP6;Q5H8X8;O95399	UTS2 protein	UTS2	tr|A0AVP6|A0AVP6_HUMAN UTS2 protein OS=Homo sapiens OX=9606 GN=UTS2 PE=2 SV=1;tr|Q5H8X8|Q5H8X8_HUMAN Urotensin-2 OS=Homo sapiens OX=9606 GN=UTS2 PE=1 SV=1;sp|O95399|UTS2_HUMAN Urotensin-2 OS=Homo sapiens OX=9606 GN=UTS2 PE=1 SV=1	3	1	1	0	1	0	1	8.5	10.994	94	0	8.5	0	4204400
Q9BZU1;A2A3R5;Q96DV6;A2A3R6;P62753	Q9BZU1;A2A3R5;Q96DV6;A2A3R6;P62753	PNAS-20		tr|Q9BZU1|Q9BZU1_HUMAN PNAS-20 OS=Homo sapiens OX=9606 PE=2 SV=1;tr|A2A3R5|A2A3R5_HUMAN 40S ribosomal protein S6 OS=Homo sapiens OX=9606 GN=RPS6 PE=1 SV=1;tr|Q96DV6|Q96DV6_HUMAN 40S ribosomal protein S6 OS=Homo sapiens OX=9606 GN=RPS6 PE=2 SV=1;tr|A2A3R6|A	5	1	1	0	1	0	1	15.2	9.0247	79	0	15.2	0	573680
C9J1C5;H0YMV8;A4D1G5;Q71UM5;P42677	C9J1C5;H0YMV8;A4D1G5;Q71UM5;P42677	40S ribosomal protein S27	RPS27L	tr|C9J1C5|C9J1C5_HUMAN 40S ribosomal protein S27 OS=Homo sapiens OX=9606 GN=RPS27L PE=3 SV=1;tr|H0YMV8|H0YMV8_HUMAN 40S ribosomal protein S27 OS=Homo sapiens OX=9606 GN=RPS27L PE=1 SV=1;tr|A4D1G5|A4D1G5_HUMAN 40S ribosomal protein S27 OS=Homo sapiens OX=96	5	1	1	0	1	0	1	15.4	5.6466	52	0	15.4	0	607440
A4D1P0;O60218;C9JRZ8	A4D1P0;O60218;C9JRZ8	Aldo_ket_red domain-containing protein	LOC402299	tr|A4D1P0|A4D1P0_HUMAN Aldo_ket_red domain-containing protein OS=Homo sapiens OX=9606 GN=LOC402299 PE=4 SV=1;sp|O60218|AK1BA_HUMAN Aldo-keto reductase family 1 member B10 OS=Homo sapiens OX=9606 GN=AKR1B10 PE=1 SV=2;sp|C9JRZ8|AK1BF_HUMAN Aldo-keto reductas	3	1	1	0	1	0	1	2.5	41.907	362	0	2.5	0	2237600
E9PP11;B7Z6T6;B3KTP2;B3KU93;B7Z4B2;E9PLK3;B7Z899;A6NEC2;P55786	E9PP11;B7Z6T6;B3KTP2;B3KU93;B7Z4B2;E9PLK3;B7Z899;A6NEC2;P55786	Puromycin-sensitive aminopeptidase (Fragment)	NPEPPS	tr|E9PP11|E9PP11_HUMAN Puromycin-sensitive aminopeptidase (Fragment) OS=Homo sapiens OX=9606 GN=NPEPPS PE=1 SV=1;tr|B7Z6T6|B7Z6T6_HUMAN cDNA FLJ58835, highly similar to Puromycin-sensitive aminopeptidase OS=Homo sapiens OX=9606 PE=2 SV=1;tr|B3KTP2|B3KTP2_H	9	1	1	0	1	0	1	6.5	22.302	201	0	6.5	0	511420
A8K0T9;P52907	A8K0T9;P52907	F-actin-capping protein subunit alpha		tr|A8K0T9|A8K0T9_HUMAN F-actin-capping protein subunit alpha OS=Homo sapiens OX=9606 PE=2 SV=1;sp|P52907|CAZA1_HUMAN F-actin-capping protein subunit alpha-1 OS=Homo sapiens OX=9606 GN=CAPZA1 PE=1 SV=3	2	1	1	0	1	0	1	5.6	32.908	286	0	5.6	0	0
Q6ZWK7;A8K2U0	Q6ZWK7;A8K2U0	cDNA FLJ16045 fis, clone CTONG2000042, weakly similar to ALPHA-2-MACROGLOBULIN		tr|Q6ZWK7|Q6ZWK7_HUMAN cDNA FLJ16045 fis, clone CTONG2000042, weakly similar to ALPHA-2-MACROGLOBULIN OS=Homo sapiens OX=9606 PE=2 SV=1;sp|A8K2U0|A2ML1_HUMAN Alpha-2-macroglobulin-like protein 1 OS=Homo sapiens OX=9606 GN=A2ML1 PE=1 SV=3	2	1	1	0	1	0	1	1.5	94.321	842	0	1.5	0	0
Q6PUJ7;Q6FHP5;Q53FV0;A8K401;P35232	Q6PUJ7;Q6FHP5;Q53FV0;A8K401;P35232	Prohibitin	HEL-215	tr|Q6PUJ7|Q6PUJ7_HUMAN Prohibitin OS=Homo sapiens OX=9606 GN=HEL-215 PE=2 SV=1;tr|Q6FHP5|Q6FHP5_HUMAN Prohibitin (Fragment) OS=Homo sapiens OX=9606 GN=PHB PE=2 SV=1;tr|Q53FV0|Q53FV0_HUMAN Prohibitin (Fragment) OS=Homo sapiens OX=9606 PE=2 SV=1;tr|A8K401|A8	5	1	1	0	1	0	1	6.2	29.82	272	0	6.2	0	1030200
B4DM82;V9HWF5;B2RE56;A8K486;P62937;E5RIZ5;F8WE65;C9J5S7;Q71V99	B4DM82;V9HWF5;B2RE56;A8K486;P62937;E5RIZ5;F8WE65;C9J5S7;Q71V99	Peptidyl-prolyl cis-trans isomerase		tr|B4DM82|B4DM82_HUMAN Peptidyl-prolyl cis-trans isomerase OS=Homo sapiens OX=9606 PE=2 SV=1;tr|V9HWF5|V9HWF5_HUMAN Peptidyl-prolyl cis-trans isomerase OS=Homo sapiens OX=9606 GN=HEL-S-69p PE=1 SV=1;tr|B2RE56|B2RE56_HUMAN Peptidyl-prolyl cis-trans isomeras	9	2	2	0	2	0	2	22.5	14.085	129	0	22.5	0	3208200
Q5JPJ9;B2RBR3;A8K4E0;O95274	Q5JPJ9;B2RBR3;A8K4E0;O95274	Uncharacterized protein DKFZp686D0114	DKFZp686D0114	tr|Q5JPJ9|Q5JPJ9_HUMAN Uncharacterized protein DKFZp686D0114 OS=Homo sapiens OX=9606 GN=DKFZp686D0114 PE=4 SV=1;tr|B2RBR3|B2RBR3_HUMAN LY6/PLAUR domain containing 3 OS=Homo sapiens OX=9606 GN=LYPD3 PE=2 SV=1;tr|A8K4E0|A8K4E0_HUMAN cDNA FLJ78122 OS=Homo sap	4	2	2	0	2	0	2	9.9	30.497	294	0	9.9	0	2419400
B0AZN7;A8K5N5;P22735;B4DRV1;B0AZM8;H0YMQ8;H0YN27	B0AZN7;A8K5N5;P22735;B4DRV1;B0AZM8	cDNA, FLJ79477, highly similar to Protein-glutamine gamma-glutamyltransferase K		tr|B0AZN7|B0AZN7_HUMAN cDNA, FLJ79477, highly similar to Protein-glutamine gamma-glutamyltransferase K OS=Homo sapiens OX=9606 PE=2 SV=1;tr|A8K5N5|A8K5N5_HUMAN cDNA FLJ78142, highly similar to Homo sapiens transglutaminase 1 (K polypeptide epidermal type I	7	4	4	0	4	0	4	5.3	89.798	817	0	5.3	0	4256900
G3V5X6;G3V3K6;G3V251;B4DMJ1;B4DSU6;G3V555;G3V575;G3V576;G3V4W0;B4DY08;B2R5W2;G3V4C1;D3DPI2;B3KX96;B2R603;G3V2Q1;A8K9A4;P07910;G3V2H6;G3V4M8;Q569J8;Q6PKD2;A0A0G2JPF8;A0A0G2JNQ3;P0DMR1;O60812;B7ZW38;B2RXH8	G3V5X6;G3V3K6;G3V251;B4DMJ1;B4DSU6;G3V555;G3V575;G3V576;G3V4W0;B4DY08;B2R5W2;G3V4C1;D3DPI2;B3KX96;B2R603;G3V2Q1;A8K9A4;P07910;G3V2H6;G3V4M8;Q569J8;Q6PKD2;A0A0G2JPF8;A0A0G2JNQ3;P0DMR1;O60812;B7ZW38;B2RXH8	Heterogeneous nuclear ribonucleoproteins C1/C2 (Fragment)	HNRNPC	tr|G3V5X6|G3V5X6_HUMAN Heterogeneous nuclear ribonucleoproteins C1/C2 (Fragment) OS=Homo sapiens OX=9606 GN=HNRNPC PE=1 SV=1;tr|G3V3K6|G3V3K6_HUMAN Heterogeneous nuclear ribonucleoproteins C1/C2 (Fragment) OS=Homo sapiens OX=9606 GN=HNRNPC PE=1 SV=1;tr|G3V	28	2	2	2	1	2	1	17.1	12.78	117	17.1	7.7	21287000	0
A8KAH6;Q16082	A8KAH6;Q16082	Heat shock 27kDa protein 2, isoform CRA_a	HSPB2-C11orf52	tr|A8KAH6|A8KAH6_HUMAN Heat shock 27kDa protein 2, isoform CRA_a OS=Homo sapiens OX=9606 GN=HSPB2-C11orf52 PE=2 SV=1;sp|Q16082|HSPB2_HUMAN Heat shock protein beta-2 OS=Homo sapiens OX=9606 GN=HSPB2 PE=1 SV=2	2	1	1	1	0	1	0	4.9	20.232	182	4.9	0	6378000	0
A8KAK1;Q9NYU2	A8KAK1;Q9NYU2	cDNA FLJ77398, highly similar to Homo sapiens UDP-glucose ceramide glucosyltransferase-like 1, transcript variant 2, mRNA		tr|A8KAK1|A8KAK1_HUMAN cDNA FLJ77398, highly similar to Homo sapiens UDP-glucose ceramide glucosyltransferase-like 1, transcript variant 2, mRNA OS=Homo sapiens OX=9606 PE=2 SV=1;sp|Q9NYU2|UGGG1_HUMAN UDP-glucose:glycoprotein glucosyltransferase 1 OS=Homo	2	1	1	0	1	0	1	1.7	175	1531	0	1.7	0	0
B2CIS9;A9UFC0;P31944	B2CIS9;A9UFC0;P31944	Caspase 14, apoptosis-related cysteine peptidase	CASP14	tr|B2CIS9|B2CIS9_HUMAN Caspase 14, apoptosis-related cysteine peptidase OS=Homo sapiens OX=9606 GN=CASP14 PE=2 SV=1;tr|A9UFC0|A9UFC0_HUMAN Caspase 14 OS=Homo sapiens OX=9606 GN=CASP14 PE=2 SV=1;sp|P31944|CASPE_HUMAN Caspase-14 OS=Homo sapiens OX=9606 GN=CA	3	2	2	0	2	0	2	9.9	27.679	242	0	9.9	0	1356300
B3KRK8;B0YJC4;V9HWE1;Q53HU8;P08670;A0A1B0GVG8;A0A1B0GTT5;H7C5W5;Q96GE1;B0YJC5;Q7L4M3;B3KY79;Q9H319;Q53SB5;Q45VM8;Q45VM7;Q45VM6;L7RDA5;B3KWQ6;A5Z217;A0A384NPX1;P08729;P41219;P17661;Q9NSB2	B3KRK8;B0YJC4;V9HWE1;Q53HU8;P08670;A0A1B0GVG8;A0A1B0GTT5;H7C5W5;Q96GE1;B0YJC5;Q7L4M3;B3KY79;Q9H319;Q53SB5;Q45VM8;Q45VM7;Q45VM6;L7RDA5;B3KWQ6;A5Z217;A0A384NPX1;P08729;P41219;P17661;Q9NSB2	cDNA FLJ34494 fis, clone HLUNG2005030, highly similar to VIMENTIN		tr|B3KRK8|B3KRK8_HUMAN cDNA FLJ34494 fis, clone HLUNG2005030, highly similar to VIMENTIN OS=Homo sapiens OX=9606 PE=2 SV=1;tr|B0YJC4|B0YJC4_HUMAN Vimentin OS=Homo sapiens OX=9606 GN=VIM PE=1 SV=1;tr|V9HWE1|V9HWE1_HUMAN Epididymis luminal protein 113 OS=Hom	25	2	1	0	2	0	1	5.4	46.976	407	0	5.4	0	595430
Q32XH3;M0R0P7;M0R3D6;M0R1A7;M0R117;B4DM74;B2R4C0;Q02543	Q32XH3;M0R0P7;M0R3D6;M0R1A7;M0R117;B4DM74;B2R4C0;Q02543	Ribosomal protein L18a-like protein		tr|Q32XH3|Q32XH3_HUMAN Ribosomal protein L18a-like protein OS=Homo sapiens OX=9606 PE=2 SV=1;tr|M0R0P7|M0R0P7_HUMAN 60S ribosomal protein L18a OS=Homo sapiens OX=9606 GN=RPL18A PE=1 SV=1;tr|M0R3D6|M0R3D6_HUMAN 60S ribosomal protein L18a (Fragment) OS=Homo	8	1	1	0	1	0	1	9.6	15.791	136	0	9.6	0	611270
C9JAW5;B2R4G1;C9JNU6;Q9Y241	C9JAW5;B2R4G1;C9JNU6;Q9Y241	HIG1 domain-containing protein		tr|C9JAW5|C9JAW5_HUMAN HIG1 domain-containing protein OS=Homo sapiens OX=9606 PE=4 SV=1;tr|B2R4G1|B2R4G1_HUMAN cDNA, FLJ92076, Homo sapiens likely ortholog of mouse hypoxia induced gene 1(HIG1), mRNA OS=Homo sapiens OX=9606 PE=2 SV=1;tr|C9JNU6|C9JNU6_HUMAN	4	1	1	0	1	0	1	21.7	8.8131	83	0	21.7	0	620950
G5E9W8;B4DSX6;C9JQ42;B2R5R5;P46976	G5E9W8;B4DSX6;C9JQ42;B2R5R5;P46976	Glycogenin 1, isoform CRA_e	GYG1	tr|G5E9W8|G5E9W8_HUMAN Glycogenin 1, isoform CRA_e OS=Homo sapiens OX=9606 GN=GYG1 PE=1 SV=1;tr|B4DSX6|B4DSX6_HUMAN cDNA FLJ57427, highly similar to Glycogenin-1 OS=Homo sapiens OX=9606 PE=2 SV=1;tr|C9JQ42|C9JQ42_HUMAN Glycogenin-1 (Fragment) OS=Homo sapie	5	1	1	0	1	0	1	8.3	21.51	193	0	8.3	0	404100
B7Z437;B7Z5V2;V9HW42;Q6NUR7;E7EQR4;B2R6J2;P15311	B7Z437;B7Z5V2;V9HW42;Q6NUR7;E7EQR4;B2R6J2;P15311	cDNA FLJ53435, highly similar to Ezrin		tr|B7Z437|B7Z437_HUMAN cDNA FLJ53435, highly similar to Ezrin OS=Homo sapiens OX=9606 PE=2 SV=1;tr|B7Z5V2|B7Z5V2_HUMAN cDNA FLJ54141, highly similar to Ezrin OS=Homo sapiens OX=9606 PE=2 SV=1;tr|V9HW42|V9HW42_HUMAN Epididymis secretory protein Li 105 OS=Ho	7	2	2	0	2	0	2	3.7	51.266	429	0	3.7	0	1517800
B2R6L0;Q13885;A4UCT2;Q6P602;Q96HX0;B4DMJ5;Q96B85;B4DXZ5;B4DMU8;Q9UGA2;Q9BUU9;O43209;B4E052;B7Z4N1;Q5ST81;B7ZAK1;B4DQN9;A0A024QZU2;B7ZAF0;Q5JP53;Q6LC01;A0A384NYT8;Q5SU16;A0A384MEE3;B4DY90;P07437;Q9BVA1;Q1KSF8;B4DFH6;A5D907;A5D906;B4DJ43;A0A075B736;B4DE77;Q5SQY0;Q3ZCM7;P04350;A6NNZ2	B2R6L0;Q13885;A4UCT2;Q6P602;Q96HX0;B4DMJ5;Q96B85;B4DXZ5;B4DMU8;Q9UGA2;Q9BUU9;O43209;B4E052;B7Z4N1;Q5ST81;B7ZAK1;B4DQN9;A0A024QZU2;B7ZAF0;Q5JP53;Q6LC01;A0A384NYT8;Q5SU16;A0A384MEE3;B4DY90;P07437;Q9BVA1	Tubulin beta chain		tr|B2R6L0|B2R6L0_HUMAN Tubulin beta chain OS=Homo sapiens OX=9606 PE=2 SV=1;sp|Q13885|TBB2A_HUMAN Tubulin beta-2A chain OS=Homo sapiens OX=9606 GN=TUBB2A PE=1 SV=1;tr|A4UCT2|A4UCT2_HUMAN Tubulin beta 2C (Fragment) OS=Homo sapiens OX=9606 PE=2 SV=1;tr|Q6P60	38	3	1	1	3	0	1	7.4	49.896	445	2.7	7.4	0	1608500
B2R7B5;Q07666;B3KTS3;B4E043;B4DDX2;Q5VWX1	B2R7B5;Q07666;B3KTS3;B4E043;B4DDX2;Q5VWX1	cDNA, FLJ93365, highly similar to Homo sapiens KH domain containing, RNA binding, signal transduction associated 1 (KHDRBS1), mRNA		tr|B2R7B5|B2R7B5_HUMAN cDNA, FLJ93365, highly similar to Homo sapiens KH domain containing, RNA binding, signal transduction associated 1 (KHDRBS1), mRNA OS=Homo sapiens OX=9606 PE=2 SV=1;sp|Q07666|KHDR1_HUMAN KH domain-containing, RNA-binding, signal tran	6	2	2	2	2	2	2	10.8	48.225	443	10.8	10.8	86640000	24813000
E7ENU9;B4DU58;V9HW69;B2R9S4;P40121	E7ENU9;B4DU58;V9HW69;B2R9S4;P40121	Macrophage-capping protein (Fragment)	CAPG	tr|E7ENU9|E7ENU9_HUMAN Macrophage-capping protein (Fragment) OS=Homo sapiens OX=9606 GN=CAPG PE=1 SV=1;tr|B4DU58|B4DU58_HUMAN cDNA FLJ51488, highly similar to Macrophage capping protein OS=Homo sapiens OX=9606 PE=2 SV=1;tr|V9HW69|V9HW69_HUMAN Epididymis se	5	1	1	0	1	0	1	4.7	27.793	253	0	4.7	0	285150
F8WBR5;M0QZ52;G3V479;Q9BRL5;P0DP25;P0DP24;P0DP23;B4DJ51;B2RDW0	F8WBR5;M0QZ52;G3V479;Q9BRL5;P0DP25;P0DP24;P0DP23;B4DJ51;B2RDW0	Calmodulin	CALM2	tr|F8WBR5|F8WBR5_HUMAN Calmodulin OS=Homo sapiens OX=9606 GN=CALM2 PE=1 SV=1;tr|M0QZ52|M0QZ52_HUMAN Calmodulin OS=Homo sapiens OX=9606 GN=CALM1 PE=1 SV=1;tr|G3V479|G3V479_HUMAN Calmodulin OS=Homo sapiens OX=9606 GN=CALM1 PE=1 SV=1;tr|Q9BRL5|Q9BRL5_HUMAN Ca	9	1	1	0	1	0	1	20	7.372	65	0	20	0	4538400
B4DUZ8;B4DNW7;B4DNA3;D3DPU2;B2RDY9;Q01518;Q5T0R8;Q5T0S3;Q5T0R7;Q5T0R6;Q5T0R5;Q5T0R4;Q5T0R3;Q5T0R2;Q5T0R1;Q5T0R9;B4DNY3;B4DI38	B4DUZ8;B4DNW7;B4DNA3;D3DPU2;B2RDY9;Q01518;Q5T0R8;Q5T0S3;Q5T0R7;Q5T0R6;Q5T0R5;Q5T0R4;Q5T0R3;Q5T0R2;Q5T0R1;Q5T0R9;B4DNY3;B4DI38	Adenylyl cyclase-associated protein		tr|B4DUZ8|B4DUZ8_HUMAN Adenylyl cyclase-associated protein OS=Homo sapiens OX=9606 PE=2 SV=1;tr|B4DNW7|B4DNW7_HUMAN Adenylyl cyclase-associated protein OS=Homo sapiens OX=9606 PE=2 SV=1;tr|B4DNA3|B4DNA3_HUMAN Adenylyl cyclase-associated protein OS=Homo sap	18	2	2	0	2	0	2	4.5	45.943	422	0	4.5	0	1709200
H7C0V6;Q96I65;E7EX73;B4DSI9;E9PGM1;E7EUU4;B4DGF1;B2RU10;B2RU06;Q4LE58;Q04637	H7C0V6;Q96I65;E7EX73;B4DSI9;E9PGM1;E7EUU4;B4DGF1;B2RU10;B2RU06;Q4LE58;Q04637	Eukaryotic translation initiation factor 4 gamma 1 (Fragment)	EIF4G1	tr|H7C0V6|H7C0V6_HUMAN Eukaryotic translation initiation factor 4 gamma 1 (Fragment) OS=Homo sapiens OX=9606 GN=EIF4G1 PE=1 SV=1;tr|Q96I65|Q96I65_HUMAN Eukaryotic translation initiation factor 4 gamma, 1 OS=Homo sapiens OX=9606 GN=EIF4G1 PE=2 SV=1;tr|E7EX7	11	1	1	0	1	0	1	8.3	20.044	180	0	8.3	0	0
B3KM80;Q6ZS99;B3KTP9;P19338;H7BY16;Q9BQ02	B3KM80;Q6ZS99;B3KTP9;P19338;H7BY16;Q9BQ02	Nucleolin, isoform CRA_c	NCL	tr|B3KM80|B3KM80_HUMAN Nucleolin, isoform CRA_c OS=Homo sapiens OX=9606 GN=NCL PE=2 SV=1;tr|Q6ZS99|Q6ZS99_HUMAN cDNA FLJ45706 fis, clone FEBRA2028457, highly similar to Nucleolin OS=Homo sapiens OX=9606 PE=2 SV=1;tr|B3KTP9|B3KTP9_HUMAN cDNA FLJ38578 fis, c	6	8	8	3	7	3	7	17	58.554	536	8.6	14.4	13696000	19300000
B4DZC3;B3KMC9;Q9H0D6	B4DZC3;B3KMC9;Q9H0D6	5-3 exoribonuclease		tr|B4DZC3|B4DZC3_HUMAN 5-3 exoribonuclease OS=Homo sapiens OX=9606 PE=2 SV=1;tr|B3KMC9|B3KMC9_HUMAN 5-3 exoribonuclease OS=Homo sapiens OX=9606 PE=2 SV=1;sp|Q9H0D6|XRN2_HUMAN 5-3 exoribonuclease 2 OS=Homo sapiens OX=9606 GN=XRN2 PE=1 SV=1	3	1	1	1	0	1	0	1.3	102.42	896	1.3	0	2267700	0
B3KML9;Q8N6N5;Q8IZ29;Q8IWP6;P68371;B4DNW1	B3KML9;Q8N6N5;Q8IZ29;Q8IWP6;P68371	cDNA FLJ11352 fis, clone HEMBA1000020, highly similar to Tubulin beta-2C chain		tr|B3KML9|B3KML9_HUMAN cDNA FLJ11352 fis, clone HEMBA1000020, highly similar to Tubulin beta-2C chain OS=Homo sapiens OX=9606 PE=2 SV=1;tr|Q8N6N5|Q8N6N5_HUMAN Tubulin beta chain OS=Homo sapiens OX=9606 GN=TUBB2C PE=2 SV=1;tr|Q8IZ29|Q8IZ29_HUMAN Tubulin bet	6	3	1	1	3	0	1	8.3	44.602	397	3	8.3	4803800	3800800
B4DE78;B3KNB4;P61981;B4DHC4	B4DE78;B3KNB4;P61981;B4DHC4	cDNA FLJ52141, highly similar to 14-3-3 protein gamma		tr|B4DE78|B4DE78_HUMAN cDNA FLJ52141, highly similar to 14-3-3 protein gamma OS=Homo sapiens OX=9606 PE=2 SV=1;tr|B3KNB4|B3KNB4_HUMAN cDNA FLJ14168 fis, clone NT2RP2001440, highly similar to 14-3-3 protein gamma OS=Homo sapiens OX=9606 PE=2 SV=1;sp|P61981|	4	2	1	0	2	0	1	10.1	23.502	207	0	10.1	0	1538800
B3KPM4;H0Y704;Q6MZQ8;O15231	B3KPM4;H0Y704;Q6MZQ8;O15231	Zinc finger protein 185 (LIM domain), isoform CRA_a	ZNF185	tr|B3KPM4|B3KPM4_HUMAN Zinc finger protein 185 (LIM domain), isoform CRA_a OS=Homo sapiens OX=9606 GN=ZNF185 PE=2 SV=1;tr|H0Y704|H0Y704_HUMAN Zinc finger protein 185 (Fragment) OS=Homo sapiens OX=9606 GN=ZNF185 PE=1 SV=2;tr|Q6MZQ8|Q6MZQ8_HUMAN Uncharacteri	4	1	1	0	1	0	1	10.2	16.245	147	0	10.2	0	579210
B3KRG5;H3BUY5;B4E352;P38159;Q2VIN3;Q96E39;H0Y6E7;H3BT71	B3KRG5;H3BUY5;B4E352;P38159;Q2VIN3;Q96E39	cDNA FLJ34201 fis, clone FCBBF3019714, highly similar to HETEROGENEOUS NUCLEAR RIBONUCLEOPROTEIN G		tr|B3KRG5|B3KRG5_HUMAN cDNA FLJ34201 fis, clone FCBBF3019714, highly similar to HETEROGENEOUS NUCLEAR RIBONUCLEOPROTEIN G OS=Homo sapiens OX=9606 PE=2 SV=1;tr|H3BUY5|H3BUY5_HUMAN RNA-binding motif protein, X chromosome OS=Homo sapiens OX=9606 GN=RBMX PE=1	8	4	4	2	4	2	4	13.3	28.019	256	7.4	13.3	5970000	299370
B3KTV0;E9PKE3;V9HW22;Q53GZ6;P11142;E9PNE6;Q96IS6;A8K7Q2;Q53HF2;B4E1Q1;E9PS65;Q96BE0;E9PM13;Q96H53;E9PN89;Q9NZ87;Q9NWW3	B3KTV0;E9PKE3;V9HW22;Q53GZ6;P11142;E9PNE6;Q96IS6;A8K7Q2;Q53HF2;B4E1Q1;E9PS65;Q96BE0	cDNA FLJ38781 fis, clone LIVER2000216, highly similar to HEAT SHOCK COGNATE 71 kDa PROTEIN		tr|B3KTV0|B3KTV0_HUMAN cDNA FLJ38781 fis, clone LIVER2000216, highly similar to HEAT SHOCK COGNATE 71 kDa PROTEIN OS=Homo sapiens OX=9606 PE=2 SV=1;tr|E9PKE3|E9PKE3_HUMAN Heat shock cognate 71 kDa protein OS=Homo sapiens OX=9606 GN=HSPA8 PE=1 SV=1;tr|V9HW2	17	6	2	1	5	0	2	12.1	67.979	621	2.6	9.5	0	53549000
B4DE59	B4DE59	cDNA FLJ60424, highly similar to Junction plakoglobin		tr|B4DE59|B4DE59_HUMAN cDNA FLJ60424, highly similar to Junction plakoglobin OS=Homo sapiens OX=9606 PE=2 SV=1	1	6	0	1	6	0	0	16.9	62.615	563	1.2	16.9	0	7527800
B4DE91;P49189	B4DE91;P49189	cDNA FLJ55534, highly similar to 4-trimethylaminobutyraldehyde dehydrogenase		tr|B4DE91|B4DE91_HUMAN cDNA FLJ55534, highly similar to 4-trimethylaminobutyraldehyde dehydrogenase OS=Homo sapiens OX=9606 PE=2 SV=1;sp|P49189|AL9A1_HUMAN 4-trimethylaminobutyraldehyde dehydrogenase OS=Homo sapiens OX=9606 GN=ALDH9A1 PE=1 SV=3	2	1	1	0	1	0	1	2.9	52.769	484	0	2.9	0	494380
F5H6M0;F5H047;F5H669;B4DGF8;Q8N684	F5H6M0;F5H047;F5H669;B4DGF8;Q8N684	Cleavage and polyadenylation-specificity factor subunit 7 (Fragment)	CPSF7	tr|F5H6M0|F5H6M0_HUMAN Cleavage and polyadenylation-specificity factor subunit 7 (Fragment) OS=Homo sapiens OX=9606 GN=CPSF7 PE=1 SV=1;tr|F5H047|F5H047_HUMAN Cleavage and polyadenylation-specificity factor subunit 7 (Fragment) OS=Homo sapiens OX=9606 GN=CP	5	1	1	0	1	0	1	5.9	24.387	219	0	5.9	0	863070
B7ZB56;Q8N8M3;B4DH47;Q59FZ8	B7ZB56;Q8N8M3;B4DH47;Q59FZ8	cDNA, FLJ79420, highly similar to Homo sapiens nebulette (NEBL), transcript variant 2, mRNA		tr|B7ZB56|B7ZB56_HUMAN cDNA, FLJ79420, highly similar to Homo sapiens nebulette (NEBL), transcript variant 2, mRNA OS=Homo sapiens OX=9606 PE=2 SV=1;tr|Q8N8M3|Q8N8M3_HUMAN cDNA FLJ39221 fis, clone OCBBF2006972, moderately similar to LIM AND SH3 DOMAIN PROT	4	1	1	0	1	0	1	6.1	26.565	230	0	6.1	0	0
B4DJI1;V9HWB9;P00338	B4DJI1;V9HWB9;P00338	cDNA FLJ52549, highly similar to L-lactate dehydrogenase A chain		tr|B4DJI1|B4DJI1_HUMAN cDNA FLJ52549, highly similar to L-lactate dehydrogenase A chain OS=Homo sapiens OX=9606 PE=2 SV=1;tr|V9HWB9|V9HWB9_HUMAN L-lactate dehydrogenase OS=Homo sapiens OX=9606 GN=HEL-S-133P PE=2 SV=1;sp|P00338|LDHA_HUMAN L-lactate dehydrog	3	1	1	0	1	0	1	3.3	33.593	305	0	3.3	0	13676000
B4DL87;V9HW43;P04792;C9J3N8;F8WE04	B4DL87;V9HW43;P04792	cDNA FLJ52243, highly similar to Heat-shock protein beta-1		tr|B4DL87|B4DL87_HUMAN cDNA FLJ52243, highly similar to Heat-shock protein beta-1 OS=Homo sapiens OX=9606 PE=2 SV=1;tr|V9HW43|V9HW43_HUMAN Epididymis secretory protein Li 102 OS=Homo sapiens OX=9606 GN=HEL-S-102 PE=2 SV=1;sp|P04792|HSPB1_HUMAN Heat shock p	5	6	6	2	5	2	5	45.9	18.536	170	16.5	44.7	5478500	53909000
D6R9P3;D6RD18;B4DMY3;D6RBZ0;Q53F64;Q99729	D6R9P3;D6RD18;B4DMY3;D6RBZ0;Q53F64;Q99729	Heterogeneous nuclear ribonucleoprotein A/B	HNRNPAB	tr|D6R9P3|D6R9P3_HUMAN Heterogeneous nuclear ribonucleoprotein A/B OS=Homo sapiens OX=9606 GN=HNRNPAB PE=1 SV=1;tr|D6RD18|D6RD18_HUMAN Heterogeneous nuclear ribonucleoprotein A/B OS=Homo sapiens OX=9606 GN=HNRNPAB PE=1 SV=1;tr|B4DMY3|B4DMY3_HUMAN cDNA FLJ6	6	1	1	1	1	1	1	4.6	30.302	280	4.6	4.6	9136100	408820
B4DRV8;B4DQ50	B4DRV8;B4DQ50	cDNA FLJ57574, highly similar to Protein-glutamine gamma-glutamyltransferase E		tr|B4DRV8|B4DRV8_HUMAN cDNA FLJ57574, highly similar to Protein-glutamine gamma-glutamyltransferase E OS=Homo sapiens OX=9606 PE=2 SV=1;tr|B4DQ50|B4DQ50_HUMAN cDNA FLJ56823, highly similar to Protein-glutamine gamma-glutamyltransferase E OS=Homo sapiens OX	2	1	1	0	1	0	1	5.9	21.4	204	0	5.9	0	573310
E9PRI2;E7ESM3;B4DT09;Q7L2H7	E9PRI2;E7ESM3;B4DT09;Q7L2H7	Eukaryotic translation initiation factor 3 subunit M	EIF3M	tr|E9PRI2|E9PRI2_HUMAN Eukaryotic translation initiation factor 3 subunit M OS=Homo sapiens OX=9606 GN=EIF3M PE=1 SV=1;tr|E7ESM3|E7ESM3_HUMAN Eukaryotic translation initiation factor 3 subunit M OS=Homo sapiens OX=9606 GN=EIF3M PE=1 SV=1;tr|B4DT09|B4DT09_H	4	1	1	0	1	0	1	30.5	6.382	59	0	30.5	0	1375000
B4DU44;P07476	B4DU44;P07476	Involucrin		tr|B4DU44|B4DU44_HUMAN Involucrin OS=Homo sapiens OX=9606 PE=2 SV=1;sp|P07476|INVO_HUMAN Involucrin OS=Homo sapiens OX=9606 GN=IVL PE=1 SV=2	2	3	1	1	2	0	1	8.2	69.603	595	3.4	4.9	0	2320700
D6RGK8;D6R909;D6RAU2;E9PD14;B4E0C3;D6RBD0;B4DWC6;D6RFX4;D6RFZ9;B4DVD2;D6RHH4;D6R9Z1;D6RAC2;D6R9L0;E9KL35;D6REE5;P63244	D6RGK8;D6R909;D6RAU2;E9PD14;B4E0C3;D6RBD0;B4DWC6;D6RFX4;D6RFZ9;B4DVD2;D6RHH4;D6R9Z1;D6RAC2;D6R9L0;E9KL35;D6REE5;P63244	Receptor of-activated protein C kinase 1	RACK1	tr|D6RGK8|D6RGK8_HUMAN Receptor of-activated protein C kinase 1 OS=Homo sapiens OX=9606 GN=RACK1 PE=1 SV=1;tr|D6R909|D6R909_HUMAN Receptor of-activated protein C kinase 1 OS=Homo sapiens OX=9606 GN=RACK1 PE=1 SV=1;tr|D6RAU2|D6RAU2_HUMAN Receptor of-activat	17	1	1	0	1	0	1	14.1	8.1444	71	0	14.1	0	0
B4DVQ0;B4E3A4;P63261;Q8WVW5;K7EM38;I3L3R2;J3KT65;I3L3I0;I3L1U9;B3KUD3;B7Z6P1;D2JYH4;A8K3K1;P63267;P68133;P68032;P62736;A1E282;Q7Z7J6;A6NL76;B3KW67;F8WB63;B8ZZJ2;C9JFL5;F6UVQ4;F6QUT6;B7Z6I1;Q13707;B4DUI8;F1BXA6;A4UCT3;A5GZ75;Q96DE1;Q96FU6;I3L4N8;B3KWQ3;Q6PJ43;B7ZAP6;Q9UE89;B3KPP5;V9HVZ7;Q6S8J3;A5A3E0;F8WCH0;A0A173GMX0;A0A2R8YFE2;K4EQ44;K4EP00;K4ENJ5;Q562Z7;Q562Z4;Q562Y6;Q562X9;Q562V5;Q562U2;Q562S0…	B4DVQ0;B4E3A4;P63261;Q8WVW5;K7EM38;I3L3R2;J3KT65;I3L3I0;I3L1U9;B3KUD3;B7Z6P1;D2JYH4;A8K3K1;P63267;P68133;P68032;P62736;A1E282;Q7Z7J6;A6NL76;B3KW67	cDNA FLJ58286, highly similar to Actin, cytoplasmic 2		tr|B4DVQ0|B4DVQ0_HUMAN cDNA FLJ58286, highly similar to Actin, cytoplasmic 2 OS=Homo sapiens OX=9606 PE=2 SV=1;tr|B4E3A4|B4E3A4_HUMAN cDNA FLJ57283, highly similar to Actin, cytoplasmic 2 OS=Homo sapiens OX=9606 PE=2 SV=1;sp|P63261|ACTG_HUMAN Actin, cytopl	72	9	1	7	7	1	1	34.8	37.348	333	25.2	31.2	84229000	81041000
B4DWR5	B4DWR5	cDNA FLJ51358, highly similar to Involucrin		tr|B4DWR5|B4DWR5_HUMAN cDNA FLJ51358, highly similar to Involucrin OS=Homo sapiens OX=9606 PE=2 SV=1	1	3	1	1	2	0	1	10.9	52.524	449	4.5	6.5	0	4543400
B4E112;E9PP50;V9HWI5;P23528;E9PLJ3;E9PS23;E9PQB7;G3V1A4;Q549N0;E9PK25;Q9Y281	B4E112;E9PP50;V9HWI5;P23528;E9PLJ3;E9PS23;E9PQB7;G3V1A4;Q549N0;E9PK25;Q9Y281	cDNA FLJ51435, moderately similar to Cofilin-1		tr|B4E112|B4E112_HUMAN cDNA FLJ51435, moderately similar to Cofilin-1 OS=Homo sapiens OX=9606 PE=2 SV=1;tr|E9PP50|E9PP50_HUMAN Cofilin-1 (Fragment) OS=Homo sapiens OX=9606 GN=CFL1 PE=1 SV=8;tr|V9HWI5|V9HWI5_HUMAN Cofilin 1 (Non-muscle), isoform CRA_b OS=Ho	11	2	2	0	2	0	2	20.5	12.459	112	0	20.5	0	14792000
D3DP13;B4E1D3;V9HVY1;P02675	D3DP13;B4E1D3;V9HVY1;P02675	Fibrinogen beta chain, isoform CRA_e	FGB	tr|D3DP13|D3DP13_HUMAN Fibrinogen beta chain, isoform CRA_e OS=Homo sapiens OX=9606 GN=FGB PE=4 SV=1;tr|B4E1D3|B4E1D3_HUMAN cDNA FLJ53952, highly similar to Fibrinogen beta chain OS=Homo sapiens OX=9606 PE=2 SV=1;tr|V9HVY1|V9HVY1_HUMAN Epididymis secretory	4	1	1	0	1	0	1	4.4	39.736	344	0	4.4	0	1177800
M0QXZ3;B4E216;V9HWA9;P01024	M0QXZ3;B4E216;V9HWA9;P01024	Complement C3 (Fragment)	C3	tr|M0QXZ3|M0QXZ3_HUMAN Complement C3 (Fragment) OS=Homo sapiens OX=9606 GN=C3 PE=1 SV=1;tr|B4E216|B4E216_HUMAN cDNA FLJ57339, highly similar to Complement C3 OS=Homo sapiens OX=9606 PE=2 SV=1;tr|V9HWA9|V9HWA9_HUMAN Epididymis secretory sperm binding protei	4	1	1	0	1	0	1	12	11.577	100	0	12	0	0
B4E335;Q53GK6;Q53G99;Q53G76;Q1KLZ0;P60709;A0A2R8Y793;G5E9R0;E7EVS6;A0A2R8YGF8;B4DW52;C9JTX5;C9JUM1;C9JZR7	B4E335;Q53GK6;Q53G99;Q53G76;Q1KLZ0;P60709;A0A2R8Y793;G5E9R0;E7EVS6;A0A2R8YGF8;B4DW52;C9JTX5;C9JUM1;C9JZR7	cDNA FLJ52842, highly similar to Actin, cytoplasmic 1		tr|B4E335|B4E335_HUMAN cDNA FLJ52842, highly similar to Actin, cytoplasmic 1 OS=Homo sapiens OX=9606 PE=2 SV=1;tr|Q53GK6|Q53GK6_HUMAN Beta actin variant (Fragment) OS=Homo sapiens OX=9606 PE=2 SV=1;tr|Q53G99|Q53G99_HUMAN Beta actin variant (Fragment) OS=Ho	14	9	1	7	7	1	1	33	39.226	351	23.9	29.6	2982800	2187300
B5MDF5;P62826;A0A087X0W0;B4DV51;F5H018;J3KQE5	B5MDF5;P62826;A0A087X0W0;B4DV51;F5H018;J3KQE5	GTP-binding nuclear protein Ran	RAN	tr|B5MDF5|B5MDF5_HUMAN GTP-binding nuclear protein Ran OS=Homo sapiens OX=9606 GN=RAN PE=1 SV=1;sp|P62826|RAN_HUMAN GTP-binding nuclear protein Ran OS=Homo sapiens OX=9606 GN=RAN PE=1 SV=3;tr|A0A087X0W0|A0A087X0W0_HUMAN GTP-binding nuclear protein Ran OS=H	6	2	2	1	2	1	2	9	26.224	233	4.7	9	0	2854400
B7Z2V6;P38606	B7Z2V6;P38606	cDNA FLJ53889, highly similar to Vacuolar ATP synthase catalytic subunit A, ubiquitous isoform		tr|B7Z2V6|B7Z2V6_HUMAN cDNA FLJ53889, highly similar to Vacuolar ATP synthase catalytic subunit A, ubiquitous isoform OS=Homo sapiens OX=9606 PE=2 SV=1;sp|P38606|VATA_HUMAN V-type proton ATPase catalytic subunit A OS=Homo sapiens OX=9606 GN=ATP6V1A PE=1 SV	2	1	1	0	1	0	1	4.5	37.751	334	0	4.5	0	0
B7Z645;Q59GL1;Q05CK9;Q0VGD6;Q6MZS5;B2R8Z8;B2R7W4;O60506;O43390;H0YAA0;F6UXX1;B7Z213;B4DMD1;B4DT28;B4DMB1	B7Z645;Q59GL1;Q05CK9;Q0VGD6;Q6MZS5;B2R8Z8;B2R7W4;O60506;O43390	Heterogeneous nuclear ribonucleoprotein Q	SYNCRIP	tr|B7Z645|B7Z645_HUMAN Heterogeneous nuclear ribonucleoprotein Q OS=Homo sapiens OX=9606 GN=SYNCRIP PE=1 SV=1;tr|Q59GL1|Q59GL1_HUMAN Synaptotagmin binding, cytoplasmic RNA interacting protein variant (Fragment) OS=Homo sapiens OX=9606 PE=2 SV=1;tr|Q05CK9|Q	15	3	3	2	3	2	3	6.5	52.046	464	3.9	6.5	22867000	3549100
B7ZBH1;P56537	B7ZBH1;P56537	Eukaryotic translation initiation factor 6 (Fragment)	EIF6	tr|B7ZBH1|B7ZBH1_HUMAN Eukaryotic translation initiation factor 6 (Fragment) OS=Homo sapiens OX=9606 GN=EIF6 PE=1 SV=1;sp|P56537|IF6_HUMAN Eukaryotic translation initiation factor 6 OS=Homo sapiens OX=9606 GN=EIF6 PE=1 SV=1	2	1	1	0	1	0	1	9.3	11.824	108	0	9.3	0	1995600
B7ZLF8	B7ZLF8	Uncharacterized protein		tr|B7ZLF8|B7ZLF8_HUMAN Uncharacterized protein OS=Homo sapiens OX=9606 PE=2 SV=1	1	5	1	0	5	0	1	69.7	9.9355	89	0	69.7	0	21433000
Q15203;Q7KZ52;B8ZZQ6;V9HVW6;Q15202;Q8TBK9;Q86YS2;Q53S24;Q15204;P06454	Q15203;Q7KZ52;B8ZZQ6;V9HVW6;Q15202;Q8TBK9;Q86YS2;Q53S24;Q15204;P06454	Prothymosin alpha		tr|Q15203|Q15203_HUMAN Prothymosin alpha OS=Homo sapiens OX=9606 PE=4 SV=2;tr|Q7KZ52|Q7KZ52_HUMAN PTMA protein (Fragment) OS=Homo sapiens OX=9606 GN=PTMA PE=2 SV=1;tr|B8ZZQ6|B8ZZQ6_HUMAN Prothymosin alpha OS=Homo sapiens OX=9606 GN=PTMA PE=1 SV=1;tr|V9HVW6	10	1	1	0	1	0	1	19.2	8.1611	73	0	19.2	0	584820
C9J8U2;G5E977;Q6XQN6	C9J8U2;G5E977;Q6XQN6	Nicotinate phosphoribosyltransferase	NAPRT	tr|C9J8U2|C9J8U2_HUMAN Nicotinate phosphoribosyltransferase OS=Homo sapiens OX=9606 GN=NAPRT PE=1 SV=1;tr|G5E977|G5E977_HUMAN Nicotinate phosphoribosyltransferase OS=Homo sapiens OX=9606 GN=NAPRT PE=1 SV=1;sp|Q6XQN6|PNCB_HUMAN Nicotinate phosphoribosyltran	3	1	1	0	1	0	1	1.8	52.161	490	0	1.8	0	191360
C9J9S3;C9JP48;V9HW04;P62140	C9J9S3;C9JP48;V9HW04;P62140	Serine/threonine-protein phosphatase (Fragment)	PPP1CB	tr|C9J9S3|C9J9S3_HUMAN Serine/threonine-protein phosphatase (Fragment) OS=Homo sapiens OX=9606 GN=PPP1CB PE=1 SV=1;tr|C9JP48|C9JP48_HUMAN Serine/threonine-protein phosphatase (Fragment) OS=Homo sapiens OX=9606 GN=PPP1CB PE=1 SV=1;tr|V9HW04|V9HW04_HUMAN Ser	4	1	1	0	1	0	1	10.4	14.265	125	0	10.4	0	0
C9JLK2;H7C393;H7C1U0;C9JIF9;P13798	C9JLK2;H7C393;H7C1U0;C9JIF9;P13798	Acylamino-acid-releasing enzyme (Fragment)	APEH	tr|C9JLK2|C9JLK2_HUMAN Acylamino-acid-releasing enzyme (Fragment) OS=Homo sapiens OX=9606 GN=APEH PE=1 SV=1;tr|H7C393|H7C393_HUMAN Acylamino-acid-releasing enzyme (Fragment) OS=Homo sapiens OX=9606 GN=APEH PE=1 SV=1;tr|H7C1U0|H7C1U0_HUMAN Acylamino-acid-re	5	1	1	0	1	0	1	5.6	26.028	232	0	5.6	0	889990
D0PNI1;E7EX29;P63104;E5RIR4;E9PD24;E7EVZ2;E7ESK7;E5RGE1;Q6LD62;B7Z2E6;H0YB80;B0AZS6	D0PNI1;E7EX29;P63104;E5RIR4;E9PD24;E7EVZ2;E7ESK7;E5RGE1	Epididymis luminal protein 4	YWHAZ	tr|D0PNI1|D0PNI1_HUMAN Epididymis luminal protein 4 OS=Homo sapiens OX=9606 GN=YWHAZ PE=2 SV=1;tr|E7EX29|E7EX29_HUMAN 14-3-3 protein zeta/delta (Fragment) OS=Homo sapiens OX=9606 GN=YWHAZ PE=1 SV=1;sp|P63104|1433Z_HUMAN 14-3-3 protein zeta/delta OS=Homo sa	12	6	5	1	5	1	4	20.4	27.745	245	4.9	20	0	23664000
Q63HR1;Q5VU21;D3DQ69;D3DQ70;Q8NC51	Q63HR1;Q5VU21;D3DQ69;D3DQ70;Q8NC51	Uncharacterized protein DKFZp686P17171	DKFZp686P17171	tr|Q63HR1|Q63HR1_HUMAN Uncharacterized protein DKFZp686P17171 OS=Homo sapiens OX=9606 GN=DKFZp686P17171 PE=2 SV=1;tr|Q5VU21|Q5VU21_HUMAN PAI-1 mRNA-binding protein variant OS=Homo sapiens OX=9606 PE=2 SV=1;tr|D3DQ69|D3DQ69_HUMAN SERPINE1 mRNA binding prote	5	2	2	1	1	1	1	7.5	42.44	387	3.4	4.1	0	348230
E5RHA7;E5RFS6	E5RHA7;E5RFS6	RELT-like protein 2	RELL2	tr|E5RHA7|E5RHA7_HUMAN RELT-like protein 2 OS=Homo sapiens OX=9606 GN=RELL2 PE=1 SV=1;tr|E5RFS6|E5RFS6_HUMAN RELT-like protein 2 OS=Homo sapiens OX=9606 GN=RELL2 PE=1 SV=1	2	1	1	0	1	0	1	3.4	24.432	232	0	3.4	0	2091200
E7DVW5;Q01469;I6L8B7	E7DVW5;Q01469;I6L8B7	Fatty acid binding protein 5 (Psoriasis-associated)	FABP5	tr|E7DVW5|E7DVW5_HUMAN Fatty acid binding protein 5 (Psoriasis-associated) OS=Homo sapiens OX=9606 GN=FABP5 PE=3 SV=1;sp|Q01469|FABP5_HUMAN Fatty acid-binding protein 5 OS=Homo sapiens OX=9606 GN=FABP5 PE=1 SV=3;tr|I6L8B7|I6L8B7_HUMAN Fatty acid-binding pr	3	6	6	4	3	4	3	32.6	15.164	135	22.2	25.2	7100100	69144000
Q4W5D6;E9PD70;E7ENQ8;Q96G03	Q4W5D6;E9PD70;E7ENQ8;Q96G03	Uncharacterized protein FLJ10983 (Fragment)	FLJ10983	tr|Q4W5D6|Q4W5D6_HUMAN Uncharacterized protein FLJ10983 (Fragment) OS=Homo sapiens OX=9606 GN=FLJ10983 PE=4 SV=1;tr|E9PD70|E9PD70_HUMAN Phosphoglucomutase-2 OS=Homo sapiens OX=9606 GN=PGM2 PE=1 SV=1;tr|E7ENQ8|E7ENQ8_HUMAN Phosphoglucomutase-2 OS=Homo sapie	4	1	1	0	1	0	1	15.7	9.1233	83	0	15.7	0	541510
E7ETP7	E7ETP7	Elastin (Fragment)	ELN	tr|E7ETP7|E7ETP7_HUMAN Elastin (Fragment) OS=Homo sapiens OX=9606 GN=ELN PE=1 SV=1	1	1	1	0	1	0	1	17.3	26.176	294	0	17.3	0	0
E9PB61;Q86V81	E9PB61;Q86V81	THO complex subunit 4	ALYREF	tr|E9PB61|E9PB61_HUMAN THO complex subunit 4 OS=Homo sapiens OX=9606 GN=ALYREF PE=1 SV=1;sp|Q86V81|THOC4_HUMAN THO complex subunit 4 OS=Homo sapiens OX=9606 GN=ALYREF PE=1 SV=3	2	1	1	0	1	0	1	6.8	27.557	264	0	6.8	0	2043900
Q53RR5;E9PG15;P27348	Q53RR5;E9PG15;P27348	Uncharacterized protein YWHAQ (Fragment)	YWHAQ	tr|Q53RR5|Q53RR5_HUMAN Uncharacterized protein YWHAQ (Fragment) OS=Homo sapiens OX=9606 GN=YWHAQ PE=3 SV=1;tr|E9PG15|E9PG15_HUMAN 14-3-3 protein theta (Fragment) OS=Homo sapiens OX=9606 GN=YWHAQ PE=1 SV=1;sp|P27348|1433T_HUMAN 14-3-3 protein theta OS=Homo	3	2	1	0	2	0	1	21.4	11.199	98	0	21.4	0	528830
E9PNS2;E9PIC4;E9PNS6;Q09028	E9PNS2;E9PIC4;E9PNS6;Q09028	Histone-binding protein RBBP4	RBBP4	tr|E9PNS2|E9PNS2_HUMAN Histone-binding protein RBBP4 OS=Homo sapiens OX=9606 GN=RBBP4 PE=1 SV=1;tr|E9PIC4|E9PIC4_HUMAN Histone-binding protein RBBP4 OS=Homo sapiens OX=9606 GN=RBBP4 PE=1 SV=1;tr|E9PNS6|E9PNS6_HUMAN Histone-binding protein RBBP4 OS=Homo sap	4	1	1	0	1	0	1	22.6	7.5495	62	0	22.6	0	847340
E9PPU1;H0YEU2;E9PL09;Q53G83;P23396;E9PQ96;E9PSF4;E9PJH4;F2Z2S8;H0YF32;E9PK82;H0YCJ7;Q9NQS8	E9PPU1;H0YEU2;E9PL09;Q53G83;P23396;E9PQ96;E9PSF4;E9PJH4;F2Z2S8;H0YF32;E9PK82;H0YCJ7;Q9NQS8	40S ribosomal protein S3	RPS3	tr|E9PPU1|E9PPU1_HUMAN 40S ribosomal protein S3 OS=Homo sapiens OX=9606 GN=RPS3 PE=1 SV=1;tr|H0YEU2|H0YEU2_HUMAN 40S ribosomal protein S3 (Fragment) OS=Homo sapiens OX=9606 GN=RPS3 PE=1 SV=1;tr|E9PL09|E9PL09_HUMAN 40S ribosomal protein S3 OS=Homo sapiens O	13	2	2	0	2	0	2	16.5	17.407	158	0	16.5	0	6300300
E9PLY5	E9PLY5	Microtubule-actin cross-linking factor 1, isoforms 1/2/3/5 (Fragment)	MACF1	tr|E9PLY5|E9PLY5_HUMAN Microtubule-actin cross-linking factor 1, isoforms 1/2/3/5 (Fragment) OS=Homo sapiens OX=9606 GN=MACF1 PE=1 SV=1	1	1	1	0	1	0	1	0.9	159.92	1375	0	0.9	0	0
Q9BSW5;I3L404;H0YEN5;E9PM36;E9PMM9;Q8J014;E9PQD7;Q6IPX5;Q3KQT6;P15880	Q9BSW5;I3L404;H0YEN5;E9PM36;E9PMM9;Q8J014;E9PQD7;Q6IPX5;Q3KQT6;P15880	RPS2 protein (Fragment)	RPS2	tr|Q9BSW5|Q9BSW5_HUMAN RPS2 protein (Fragment) OS=Homo sapiens OX=9606 GN=RPS2 PE=2 SV=2;tr|I3L404|I3L404_HUMAN 40S ribosomal protein S2 (Fragment) OS=Homo sapiens OX=9606 GN=RPS2 PE=1 SV=1;tr|H0YEN5|H0YEN5_HUMAN 40S ribosomal protein S2 (Fragment) OS=Homo	10	1	1	0	1	0	1	11.3	10.541	97	0	11.3	0	1570400
F5GY37;J3KPX7;Q99623	F5GY37;J3KPX7;Q99623	Prohibitin	PHB2	tr|F5GY37|F5GY37_HUMAN Prohibitin OS=Homo sapiens OX=9606 GN=PHB2 PE=1 SV=1;tr|J3KPX7|J3KPX7_HUMAN Prohibitin OS=Homo sapiens OX=9606 GN=PHB2 PE=1 SV=2;sp|Q99623|PHB2_HUMAN Prohibitin-2 OS=Homo sapiens OX=9606 GN=PHB2 PE=1 SV=2	3	1	1	0	1	0	1	4.5	29.723	267	0	4.5	0	291640
F5GZ83;F5H6R8	F5GZ83;F5H6R8	Nesprin-1 (Fragment)	SYNE1	tr|F5GZ83|F5GZ83_HUMAN Nesprin-1 (Fragment) OS=Homo sapiens OX=9606 GN=SYNE1 PE=1 SV=1;tr|F5H6R8|F5H6R8_HUMAN Nesprin-1 (Fragment) OS=Homo sapiens OX=9606 GN=SYNE1 PE=1 SV=1	2	1	1	0	1	0	1	4.6	21.346	195	0	4.6	0	593330
F6RFD5;V9HWA6;P60981	F6RFD5;V9HWA6;P60981	Destrin	DSTN	tr|F6RFD5|F6RFD5_HUMAN Destrin OS=Homo sapiens OX=9606 GN=DSTN PE=1 SV=1;tr|V9HWA6|V9HWA6_HUMAN Epididymis luminal protein 32 OS=Homo sapiens OX=9606 GN=HEL32 PE=2 SV=1;sp|P60981|DEST_HUMAN Destrin OS=Homo sapiens OX=9606 GN=DSTN PE=1 SV=3	3	1	1	0	1	0	1	8.9	15.397	135	0	8.9	0	904000
F8VQQ8;V9HW41;P61088;Q5JXB2	F8VQQ8;V9HW41;P61088;Q5JXB2	Ubiquitin-conjugating enzyme E2 N	UBE2N	tr|F8VQQ8|F8VQQ8_HUMAN Ubiquitin-conjugating enzyme E2 N OS=Homo sapiens OX=9606 GN=UBE2N PE=1 SV=1;tr|V9HW41|V9HW41_HUMAN Epididymis secretory protein Li 71 OS=Homo sapiens OX=9606 GN=HEL-S-71 PE=2 SV=1;sp|P61088|UBE2N_HUMAN Ubiquitin-conjugating enzyme E	4	1	1	0	1	0	1	12.4	10.089	89	0	12.4	0	423540
F8VS81;Q12792	F8VS81;Q12792	Twinfilin-1 (Fragment)	TWF1	tr|F8VS81|F8VS81_HUMAN Twinfilin-1 (Fragment) OS=Homo sapiens OX=9606 GN=TWF1 PE=1 SV=1;sp|Q12792|TWF1_HUMAN Twinfilin-1 OS=Homo sapiens OX=9606 GN=TWF1 PE=1 SV=3	2	1	1	0	1	0	1	4.5	33.408	291	0	4.5	0	824940
F8W079;H0YH81;Q0QEN7;V9HW31;P06576	F8W079;H0YH81;Q0QEN7;V9HW31;P06576	ATP synthase subunit beta, mitochondrial (Fragment)	ATP5F1B	tr|F8W079|F8W079_HUMAN ATP synthase subunit beta, mitochondrial (Fragment) OS=Homo sapiens OX=9606 GN=ATP5F1B PE=1 SV=1;tr|H0YH81|H0YH81_HUMAN ATP synthase subunit beta (Fragment) OS=Homo sapiens OX=9606 GN=ATP5F1B PE=1 SV=1;tr|Q0QEN7|Q0QEN7_HUMAN ATP synt	5	1	1	0	1	0	1	4.2	30.17	284	0	4.2	0	0
F8W1R7;G3V1V0;P60660;G3V1Y7;Q6IBG5;F8VPF3;J3KND3;G8JLA2;F8W1I5;A0A024RB31;B4E368;B7Z6Z4;P14649	F8W1R7;G3V1V0;P60660;G3V1Y7;Q6IBG5;F8VPF3;J3KND3;G8JLA2;F8W1I5;A0A024RB31;B4E368;B7Z6Z4;P14649	Myosin light polypeptide 6	MYL6	tr|F8W1R7|F8W1R7_HUMAN Myosin light polypeptide 6 OS=Homo sapiens OX=9606 GN=MYL6 PE=1 SV=1;tr|G3V1V0|G3V1V0_HUMAN Myosin light polypeptide 6 OS=Homo sapiens OX=9606 GN=MYL6 PE=1 SV=1;sp|P60660|MYL6_HUMAN Myosin light polypeptide 6 OS=Homo sapiens OX=9606	13	2	2	0	2	0	2	17.2	16.29	145	0	17.2	0	2965900
K7ENK9;K7EKX0;Q6FGG2;J3QRU4;F8WCA0;L7N2F9;Q15836;P63027	K7ENK9;K7EKX0;Q6FGG2;J3QRU4;F8WCA0;L7N2F9;Q15836;P63027	Vesicle-associated membrane protein 2	VAMP2	tr|K7ENK9|K7ENK9_HUMAN Vesicle-associated membrane protein 2 OS=Homo sapiens OX=9606 GN=VAMP2 PE=4 SV=1;tr|K7EKX0|K7EKX0_HUMAN Vesicle-associated membrane protein 3 OS=Homo sapiens OX=9606 GN=VAMP3 PE=4 SV=1;tr|Q6FGG2|Q6FGG2_HUMAN VAMP3 protein OS=Homo sap	8	1	1	0	1	0	1	25	7.7752	68	0	25	0	501630
G3V3K9;G3V4I1;G3V5F3;J3KNG4;Q53GW1;Q8WVM8	G3V3K9;G3V4I1;G3V5F3;J3KNG4;Q53GW1;Q8WVM8	Sec1 family domain-containing protein 1	SCFD1	tr|G3V3K9|G3V3K9_HUMAN Sec1 family domain-containing protein 1 OS=Homo sapiens OX=9606 GN=SCFD1 PE=1 SV=1;tr|G3V4I1|G3V4I1_HUMAN Sec1 family domain-containing protein 1 OS=Homo sapiens OX=9606 GN=SCFD1 PE=1 SV=1;tr|G3V5F3|G3V5F3_HUMAN Sec1 family domain-co	6	1	1	0	1	0	1	31.2	5.0969	48	0	31.2	0	375030
G3XAN0;P60866	G3XAN0;P60866	40S ribosomal protein S20	RPS20	tr|G3XAN0|G3XAN0_HUMAN 40S ribosomal protein S20 OS=Homo sapiens OX=9606 GN=RPS20 PE=1 SV=1;sp|P60866|RS20_HUMAN 40S ribosomal protein S20 OS=Homo sapiens OX=9606 GN=RPS20 PE=1 SV=1	2	1	1	0	1	0	1	31.2	7.2473	64	0	31.2	0	2225900
Q6PKI6;Q7KZ24;H0Y449;P67809;A0A0D9SEI8;Q59EB5;Q59HE1;A0A024RAV4;B2RCC2;A0A384MDP4;A0A024RAQ1;Q9Y2T7;P16989	Q6PKI6;Q7KZ24;H0Y449;P67809;A0A0D9SEI8;Q59EB5;Q59HE1;A0A024RAV4;B2RCC2;A0A384MDP4;A0A024RAQ1;Q9Y2T7;P16989	YBX1 protein (Fragment)	YBX1	tr|Q6PKI6|Q6PKI6_HUMAN YBX1 protein (Fragment) OS=Homo sapiens OX=9606 GN=YBX1 PE=2 SV=1;tr|Q7KZ24|Q7KZ24_HUMAN Nuclease sensitive element binding protein-1 OS=Homo sapiens OX=9606 PE=2 SV=1;tr|H0Y449|H0Y449_HUMAN Y-box-binding protein 1 (Fragment) OS=Homo	13	2	2	2	2	2	2	13.5	29.374	266	13.5	13.5	11009000	2096300
H0YFA4;Q53FN1;P52943	H0YFA4;Q53FN1;P52943	Cysteine-rich protein 2 (Fragment)	CRIP2	tr|H0YFA4|H0YFA4_HUMAN Cysteine-rich protein 2 (Fragment) OS=Homo sapiens OX=9606 GN=CRIP2 PE=1 SV=1;tr|Q53FN1|Q53FN1_HUMAN Cysteine-rich protein 2 variant (Fragment) OS=Homo sapiens OX=9606 PE=2 SV=1;sp|P52943|CRIP2_HUMAN Cysteine-rich protein 2 OS=Homo s	3	1	1	0	1	0	1	8.3	20.6	192	0	8.3	0	1118200
H0YLP6;Q59F34;H0YMF4;H0YKD8;P46779	H0YLP6;Q59F34;H0YMF4;H0YKD8;P46779	60S ribosomal protein L28	RPL28	tr|H0YLP6|H0YLP6_HUMAN 60S ribosomal protein L28 OS=Homo sapiens OX=9606 GN=RPL28 PE=1 SV=1;tr|Q59F34|Q59F34_HUMAN Ribosomal protein L28 variant (Fragment) OS=Homo sapiens OX=9606 PE=2 SV=1;tr|H0YMF4|H0YMF4_HUMAN 60S ribosomal protein L28 OS=Homo sapiens O	5	1	1	0	1	0	1	12.4	9.657	89	0	12.4	0	375520
H0YKW1	H0YKW1	Aryl hydrocarbon receptor nuclear translocator 2 (Fragment)	ARNT2	tr|H0YKW1|H0YKW1_HUMAN Aryl hydrocarbon receptor nuclear translocator 2 (Fragment) OS=Homo sapiens OX=9606 GN=ARNT2 PE=1 SV=1	1	1	1	0	1	0	1	6.2	14.412	130	0	6.2	0	1787300
H9ZYJ2;P10599	H9ZYJ2;P10599	Thioredoxin	TXN	tr|H9ZYJ2|H9ZYJ2_HUMAN Thioredoxin OS=Homo sapiens OX=9606 GN=TXN PE=2 SV=1;sp|P10599|THIO_HUMAN Thioredoxin OS=Homo sapiens OX=9606 GN=TXN PE=1 SV=3	2	1	1	0	1	0	1	8.6	11.737	105	0	8.6	0	10361000
I0B0K5;I0B0K6;I0B0K7;I0B0K8;P20930;Q03838;Q16824;I0B0K3;Q01212;I0B0K4;Q03837;O75370;Q15206;Q05331	I0B0K5;I0B0K6;I0B0K7;I0B0K8;P20930;Q03838;Q16824;I0B0K3;Q01212;I0B0K4	Truncated profilaggrin	FLG	tr|I0B0K5|I0B0K5_HUMAN Truncated profilaggrin OS=Homo sapiens OX=9606 GN=FLG PE=4 SV=1;tr|I0B0K6|I0B0K6_HUMAN Truncated profilaggrin OS=Homo sapiens OX=9606 GN=FLG PE=4 SV=1;tr|I0B0K7|I0B0K7_HUMAN Truncated profilaggrin OS=Homo sapiens OX=9606 GN=FLG PE=4	14	3	3	2	1	2	1	2.9	259.7	2416	2.4	0.4	14356000	0
I3L1P8;Q6IBH0;Q02978	I3L1P8;Q6IBH0;Q02978	Mitochondrial 2-oxoglutarate/malate carrier protein (Fragment)	SLC25A11	tr|I3L1P8|I3L1P8_HUMAN Mitochondrial 2-oxoglutarate/malate carrier protein (Fragment) OS=Homo sapiens OX=9606 GN=SLC25A11 PE=1 SV=1;tr|Q6IBH0|Q6IBH0_HUMAN SLC25A11 protein OS=Homo sapiens OX=9606 GN=SLC25A11 PE=2 SV=1;sp|Q02978|M2OM_HUMAN Mitochondrial 2-o	3	1	1	0	1	0	1	5.4	32.182	296	0	5.4	0	352280
J3KRG2;Q96QA5	J3KRG2;Q96QA5	Gasdermin-A (Fragment)	GSDMA	tr|J3KRG2|J3KRG2_HUMAN Gasdermin-A (Fragment) OS=Homo sapiens OX=9606 GN=GSDMA PE=1 SV=8;sp|Q96QA5|GSDMA_HUMAN Gasdermin-A OS=Homo sapiens OX=9606 GN=GSDMA PE=1 SV=4	2	2	2	0	2	0	2	10.1	17.791	158	0	10.1	0	1247200
K7EJT5;K7EP65;K7EKS7;K7ELC4;K7EMH1;K7ERI7;Q7Z4W8;P35268	K7EJT5;K7EP65;K7EKS7;K7ELC4;K7EMH1;K7ERI7;Q7Z4W8;P35268	60S ribosomal protein L22 (Fragment)	RPL22	tr|K7EJT5|K7EJT5_HUMAN 60S ribosomal protein L22 (Fragment) OS=Homo sapiens OX=9606 GN=RPL22 PE=1 SV=1;tr|K7EP65|K7EP65_HUMAN 60S ribosomal protein L22 (Fragment) OS=Homo sapiens OX=9606 GN=RPL22 PE=1 SV=1;tr|K7EKS7|K7EKS7_HUMAN Uncharacterized protein OS=	8	1	1	0	1	0	1	27.7	5.0827	47	0	27.7	0	1026300
K7EQ71;K7EKI8;O60437	K7EQ71;K7EKI8;O60437	Periplakin (Fragment)	PPL	tr|K7EQ71|K7EQ71_HUMAN Periplakin (Fragment) OS=Homo sapiens OX=9606 GN=PPL PE=1 SV=1;tr|K7EKI8|K7EKI8_HUMAN Periplakin OS=Homo sapiens OX=9606 GN=PPL PE=1 SV=1;sp|O60437|PEPL_HUMAN Periplakin OS=Homo sapiens OX=9606 GN=PPL PE=1 SV=4	3	5	5	0	5	0	5	4	131.37	1115	0	4	0	6691600
K7ESA0;K7ERX7;V9HW26;P25705;K7EQH4;K7EJP1;B4DGW3;K7EK77	K7ESA0;K7ERX7;V9HW26;P25705;K7EQH4;K7EJP1;B4DGW3;K7EK77	ATP synthase subunit alpha, mitochondrial	ATP5F1A	tr|K7ESA0|K7ESA0_HUMAN ATP synthase subunit alpha, mitochondrial OS=Homo sapiens OX=9606 GN=ATP5F1A PE=1 SV=1;tr|K7ERX7|K7ERX7_HUMAN ATP synthase subunit alpha, mitochondrial (Fragment) OS=Homo sapiens OX=9606 GN=ATP5F1A PE=1 SV=1;tr|V9HW26|V9HW26_HUMAN AT	8	2	2	0	2	0	2	36.4	8.2643	77	0	36.4	0	3564500
Q86U12;O75322;Q2VPJ6;Q8TBA7;K9JA46;P07900	Q86U12;O75322;Q2VPJ6;Q8TBA7;K9JA46;P07900	Full-length cDNA clone CS0CAP007YF18 of Thymus of Homo sapiens (human)		tr|Q86U12|Q86U12_HUMAN Full-length cDNA clone CS0CAP007YF18 of Thymus of Homo sapiens (human) OS=Homo sapiens OX=9606 PE=2 SV=1;tr|O75322|O75322_HUMAN Hsp89-alpha-delta-N OS=Homo sapiens OX=9606 PE=2 SV=1;tr|Q2VPJ6|Q2VPJ6_HUMAN HSP90AA1 protein (Fragment)	6	2	1	0	2	0	1	5.8	49.358	413	0	5.8	0	2680900
L0R4X0	L0R4X0	Alternative protein DHRS1	DHRS1	tr|L0R4X0|L0R4X0_HUMAN Alternative protein DHRS1 OS=Homo sapiens OX=9606 GN=DHRS1 PE=4 SV=1	1	1	1	0	1	0	1	17.1	4.3883	41	0	17.1	0	552790
L0R5A1	L0R5A1	Alternative protein CSF2RB	CSF2RB	tr|L0R5A1|L0R5A1_HUMAN Alternative protein CSF2RB OS=Homo sapiens OX=9606 GN=CSF2RB PE=4 SV=1	1	1	1	1	1	1	1	7.4	11.645	108	7.4	7.4	63287000	15364000
L0R8D2	L0R8D2	Alternative protein RCOR1	RCOR1	tr|L0R8D2|L0R8D2_HUMAN Alternative protein RCOR1 OS=Homo sapiens OX=9606 GN=RCOR1 PE=4 SV=1	1	1	1	1	1	1	1	14.5	7.6918	69	14.5	14.5	257310000	74398000
L8E8Y3	L8E8Y3	Alternative protein PTPRS	PTPRS	tr|L8E8Y3|L8E8Y3_HUMAN Alternative protein PTPRS OS=Homo sapiens OX=9606 GN=PTPRS PE=4 SV=1	1	1	1	0	1	0	1	22.4	8.9251	85	0	22.4	0	462690
Q5SRT3;Q53FB0;O00299	Q5SRT3;Q53FB0;O00299	Chloride intracellular channel protein	CLIC1	tr|Q5SRT3|Q5SRT3_HUMAN Chloride intracellular channel protein OS=Homo sapiens OX=9606 GN=CLIC1 PE=2 SV=2;tr|Q53FB0|Q53FB0_HUMAN Chloride intracellular channel protein (Fragment) OS=Homo sapiens OX=9606 PE=2 SV=1;sp|O00299|CLIC1_HUMAN Chloride intracellular	3	1	1	0	1	0	1	5	26.922	241	0	5	0	3741600
O75342	O75342	Arachidonate 12-lipoxygenase, 12R-type	ALOX12B	sp|O75342|LX12B_HUMAN Arachidonate 12-lipoxygenase, 12R-type OS=Homo sapiens OX=9606 GN=ALOX12B PE=1 SV=1	1	1	1	0	1	0	1	1.7	80.355	701	0	1.7	0	910110
O95171	O95171	Sciellin	SCEL	sp|O95171|SCEL_HUMAN Sciellin OS=Homo sapiens OX=9606 GN=SCEL PE=1 SV=2	1	1	1	0	1	0	1	1.7	77.551	688	0	1.7	0	627590
P01040;C9J0E4	P01040;C9J0E4	Cystatin-A	CSTA	sp|P01040|CYTA_HUMAN Cystatin-A OS=Homo sapiens OX=9606 GN=CSTA PE=1 SV=1;tr|C9J0E4|C9J0E4_HUMAN Cystatin-A OS=Homo sapiens OX=9606 GN=CSTA PE=1 SV=1	2	3	3	0	3	0	3	37.8	11.006	98	0	37.8	0	7315300
Q53XC0;P05198	Q53XC0;P05198	Eukaryotic translation initiation factor 2, subunit 1 alpha, 35kDa, isoform CRA_a	EIF2S1	tr|Q53XC0|Q53XC0_HUMAN Eukaryotic translation initiation factor 2, subunit 1 alpha, 35kDa, isoform CRA_a OS=Homo sapiens OX=9606 GN=EIF2S1 PE=2 SV=1;sp|P05198|IF2A_HUMAN Eukaryotic translation initiation factor 2 subunit 1 OS=Homo sapiens OX=9606 GN=EIF2S1	2	1	1	0	1	0	1	3.8	36.112	315	0	3.8	0	2128900
P07108	P07108	Acyl-CoA-binding protein	DBI	sp|P07108|ACBP_HUMAN Acyl-CoA-binding protein OS=Homo sapiens OX=9606 GN=DBI PE=1 SV=2	1	1	1	0	1	0	1	14.9	10.044	87	0	14.9	0	0
P0C870	P0C870	Bifunctional peptidase and (3S)-lysyl hydroxylase JMJD7	JMJD7	sp|P0C870|JMJD7_HUMAN Bifunctional peptidase and (3S)-lysyl hydroxylase JMJD7 OS=Homo sapiens OX=9606 GN=JMJD7 PE=1 SV=1	1	1	1	0	1	0	1	2.8	35.932	316	0	2.8	0	113110
V9HWB4;P11021;B4DEF7	V9HWB4;P11021	Epididymis secretory sperm binding protein Li 89n	HEL-S-89n	tr|V9HWB4|V9HWB4_HUMAN Epididymis secretory sperm binding protein Li 89n OS=Homo sapiens OX=9606 GN=HEL-S-89n PE=2 SV=1;sp|P11021|BIP_HUMAN Endoplasmic reticulum chaperone BiP OS=Homo sapiens OX=9606 GN=HSPA5 PE=1 SV=2	3	3	3	0	3	0	3	6.3	72.332	654	0	6.3	0	6425200
P15924;Q4LE79;B4E2A0;B4DKX6;Q6ZP16;G1UI31;B4DWT7	P15924;Q4LE79	Desmoplakin	DSP	sp|P15924|DESP_HUMAN Desmoplakin OS=Homo sapiens OX=9606 GN=DSP PE=1 SV=3;tr|Q4LE79|Q4LE79_HUMAN DSP variant protein (Fragment) OS=Homo sapiens OX=9606 GN=DSP variant protein PE=2 SV=1	7	46	46	9	39	9	39	16.6	331.77	2871	4.6	13.2	44489000	181980000
Q60FE6;Q60FE5;P21333;A6NDY9;A0A087WWY3;Q8TES4;F8WE98;B4DTD5;Q96C61;Q6NXF2;A0A669KBC6;H0Y5C6;Q2VP91;B4E2F9	Q60FE6;Q60FE5;P21333;A6NDY9;A0A087WWY3;Q8TES4	Filamin A	FLNA	tr|Q60FE6|Q60FE6_HUMAN Filamin A OS=Homo sapiens OX=9606 GN=FLNA PE=2 SV=1;tr|Q60FE5|Q60FE5_HUMAN Filamin-A OS=Homo sapiens OX=9606 GN=FLNA PE=1 SV=1;sp|P21333|FLNA_HUMAN Filamin-A OS=Homo sapiens OX=9606 GN=FLNA PE=1 SV=4;tr|A6NDY9|A6NDY9_HUMAN Filamin A	14	9	9	0	9	0	9	5.6	277.5	2612	0	5.6	0	11273000
P22528	P22528	Cornifin-B	SPRR1B	sp|P22528|SPR1B_HUMAN Cornifin-B OS=Homo sapiens OX=9606 GN=SPRR1B PE=1 SV=2	1	4	0	1	3	0	0	61.8	9.8875	89	18	43.8	0	16810000
P22531;Q96RM1;P35326;P35325;P22532;Q9BYE4	P22531;Q96RM1;P35326;P35325;P22532;Q9BYE4	Small proline-rich protein 2E	SPRR2E	sp|P22531|SPR2E_HUMAN Small proline-rich protein 2E OS=Homo sapiens OX=9606 GN=SPRR2E PE=2 SV=2;sp|Q96RM1|SPR2F_HUMAN Small proline-rich protein 2F OS=Homo sapiens OX=9606 GN=SPRR2F PE=3 SV=1;sp|P35326|SPR2A_HUMAN Small proline-rich protein 2A OS=Homo sapi	6	2	2	0	2	0	2	36.1	7.8553	72	0	36.1	0	2759700
Q6FHY3;P23490;O60354	Q6FHY3;P23490;O60354	LOR protein	LOR	tr|Q6FHY3|Q6FHY3_HUMAN LOR protein OS=Homo sapiens OX=9606 GN=LOR PE=2 SV=1;sp|P23490|LORI_HUMAN Loricrin OS=Homo sapiens OX=9606 GN=LORICRIN PE=1 SV=2;tr|O60354|O60354_HUMAN Loricrin OS=Homo sapiens OX=9606 PE=2 SV=1	3	2	2	0	2	0	2	6.3	26.019	316	0	6.3	0	7807300
P26599;A0A0D9SF20;A6NLN1;A0A0U1RRM4;A0A087WUW5;K7ES59;A0A087WU68;K7EKJ7;Q59H49;A0A024R163;O95758	P26599;A0A0D9SF20;A6NLN1;A0A0U1RRM4	Polypyrimidine tract-binding protein 1	PTBP1	sp|P26599|PTBP1_HUMAN Polypyrimidine tract-binding protein 1 OS=Homo sapiens OX=9606 GN=PTBP1 PE=1 SV=1;tr|A0A0D9SF20|A0A0D9SF20_HUMAN Polypyrimidine tract binding protein 1, isoform CRA_e OS=Homo sapiens OX=9606 GN=PTBP1 PE=1 SV=1;tr|A6NLN1|A6NLN1_HUMAN P	11	3	3	3	2	3	2	6	57.221	531	6	4.3	200910000	1316600
P27482	P27482	Calmodulin-like protein 3	CALML3	sp|P27482|CALL3_HUMAN Calmodulin-like protein 3 OS=Homo sapiens OX=9606 GN=CALML3 PE=1 SV=2	1	2	2	1	2	1	2	19.5	16.891	149	11.4	19.5	12537000	25058000
Q6IAT9;P28072	Q6IAT9;P28072	Proteasome subunit beta	PSMB6	tr|Q6IAT9|Q6IAT9_HUMAN Proteasome subunit beta OS=Homo sapiens OX=9606 GN=PSMB6 PE=2 SV=1;sp|P28072|PSB6_HUMAN Proteasome subunit beta type-6 OS=Homo sapiens OX=9606 GN=PSMB6 PE=1 SV=4	2	1	1	0	1	0	1	4.6	25.357	239	0	4.6	0	0
P30049	P30049	ATP synthase subunit delta, mitochondrial	ATP5F1D	sp|P30049|ATPD_HUMAN ATP synthase subunit delta, mitochondrial OS=Homo sapiens OX=9606 GN=ATP5F1D PE=1 SV=2	1	1	1	0	1	0	1	5.4	17.49	168	0	5.4	0	548090
P31947;F8WEB6;A2IDB1;Q4VY20;Q4VY19;A0A0J9YWE8;Q59EQ2;V9HWD6;B5BU24;B2R6N6;A0A024R1K7;Q04917;P31946	P31947	14-3-3 protein sigma	SFN	sp|P31947|1433S_HUMAN 14-3-3 protein sigma OS=Homo sapiens OX=9606 GN=SFN PE=1 SV=1	13	7	6	1	6	1	5	31.9	27.774	248	5.6	26.2	0	42955000
P47929	P47929	Galectin-7	LGALS7	sp|P47929|LEG7_HUMAN Galectin-7 OS=Homo sapiens OX=9606 GN=LGALS7 PE=1 SV=2	1	3	3	2	3	2	3	25	15.075	136	18.4	25	10670000	73328000
V9HW80;P55072;Q96IF9;Q9HAP1;Q9NTC4;Q0IIN5	V9HW80;P55072;Q96IF9	Epididymis luminal protein 220	HEL-S-70	tr|V9HW80|V9HW80_HUMAN Epididymis luminal protein 220 OS=Homo sapiens OX=9606 GN=HEL-S-70 PE=1 SV=1;sp|P55072|TERA_HUMAN Transitional endoplasmic reticulum ATPase OS=Homo sapiens OX=9606 GN=VCP PE=1 SV=4;tr|Q96IF9|Q96IF9_HUMAN VCP protein (Fragment) OS=Hom	6	3	3	0	3	0	3	4.3	89.321	806	0	4.3	0	7061800
P58107;A0A075B730	P58107;A0A075B730	Epiplakin	EPPK1	sp|P58107|EPIPL_HUMAN Epiplakin OS=Homo sapiens OX=9606 GN=EPPK1 PE=1 SV=3;tr|A0A075B730|A0A075B730_HUMAN Epiplakin OS=Homo sapiens OX=9606 GN=EPPK1 PE=1 SV=2	2	15	13	0	15	0	13	6.8	555.65	5088	0	6.8	0	16593000
Q9BS10;Q5JR95;Q5JR94;P62241	Q9BS10;Q5JR95;Q5JR94;P62241	Similar to ribosomal protein S8 (Fragment)		tr|Q9BS10|Q9BS10_HUMAN Similar to ribosomal protein S8 (Fragment) OS=Homo sapiens OX=9606 PE=2 SV=1;tr|Q5JR95|Q5JR95_HUMAN 40S ribosomal protein S8 OS=Homo sapiens OX=9606 GN=RPS8 PE=1 SV=1;tr|Q5JR94|Q5JR94_HUMAN 40S ribosomal protein S8 OS=Homo sapiens OX	4	1	1	0	1	0	1	13.8	9.2827	80	0	13.8	0	4159400
V9HW98;P62258;I3L0W5;B4DJF2;I3L3T1;B4DJB0;G9K389;G9K388;K7EM20;B7ZA86	V9HW98;P62258;I3L0W5;B4DJF2;I3L3T1;B4DJB0;G9K389;G9K388	Epididymis luminal protein 2	HEL2	tr|V9HW98|V9HW98_HUMAN Epididymis luminal protein 2 OS=Homo sapiens OX=9606 GN=HEL2 PE=1 SV=1;sp|P62258|1433E_HUMAN 14-3-3 protein epsilon OS=Homo sapiens OX=9606 GN=YWHAE PE=1 SV=1;tr|I3L0W5|I3L0W5_HUMAN 14-3-3 protein epsilon OS=Homo sapiens OX=9606 GN=Y	10	3	2	0	3	0	2	11.8	29.174	255	0	11.8	0	6147600
Q02413	Q02413	Desmoglein-1	DSG1	sp|Q02413|DSG1_HUMAN Desmoglein-1 OS=Homo sapiens OX=9606 GN=DSG1 PE=1 SV=2	1	10	10	1	10	1	10	13.4	113.75	1049	1	13.4	1593400	29938000
Q09666;B4DTV0;Q8N274;Q6ZQN2;Q13727;E9PQE3;E9PJZ0;E9PKR9;E9PJC6;E9PLK4;Q96EC4;Q9BVU3	Q09666	Neuroblast differentiation-associated protein AHNAK	AHNAK	sp|Q09666|AHNK_HUMAN Neuroblast differentiation-associated protein AHNAK OS=Homo sapiens OX=9606 GN=AHNAK PE=1 SV=2	12	20	20	1	19	1	19	9.1	629.09	5890	0.1	8.9	0	36329000
Q13404	Q13404	Ubiquitin-conjugating enzyme E2 variant 1	UBE2V1	sp|Q13404|UB2V1_HUMAN Ubiquitin-conjugating enzyme E2 variant 1 OS=Homo sapiens OX=9606 GN=UBE2V1 PE=1 SV=2	1	1	1	0	1	0	1	6.1	16.495	147	0	6.1	0	272910
Q15149;H0YDN1;D3DWL0;E9PMV1	Q15149;H0YDN1	Plectin	PLEC	sp|Q15149|PLEC_HUMAN Plectin OS=Homo sapiens OX=9606 GN=PLEC PE=1 SV=3;tr|H0YDN1|H0YDN1_HUMAN Plectin OS=Homo sapiens OX=9606 GN=PLEC PE=1 SV=9	4	12	10	0	12	0	10	2.7	531.78	4684	0	2.7	0	3881500
Q53SS8;Q15365;F8VTZ0;F8W0G4;F8VXH9;F8W1G6;B4DLC0;J3QT27;Q5MJP6;E9PFP8;P57721	Q53SS8;Q15365;F8VTZ0;F8W0G4;F8VXH9;F8W1G6;B4DLC0;J3QT27;Q5MJP6;E9PFP8;P57721	Epididymis secretory protein Li 85	PCBP1	tr|Q53SS8|Q53SS8_HUMAN Epididymis secretory protein Li 85 OS=Homo sapiens OX=9606 GN=PCBP1 PE=2 SV=1;sp|Q15365|PCBP1_HUMAN Poly(rC)-binding protein 1 OS=Homo sapiens OX=9606 GN=PCBP1 PE=1 SV=2;tr|F8VTZ0|F8VTZ0_HUMAN Poly(rC)-binding protein 2 (Fragment) OS	11	2	1	0	2	0	1	6.2	37.497	356	0	6.2	0	1355400
Q2I377	Q2I377	Small proline rich protein		tr|Q2I377|Q2I377_HUMAN Small proline rich protein OS=Homo sapiens OX=9606 PE=2 SV=1	1	4	1	1	3	0	1	74	8.1324	73	11	63	0	1011900
Q53H37;Q9NZT1	Q53H37;Q9NZT1	Calmodulin-like skin protein variant (Fragment)		tr|Q53H37|Q53H37_HUMAN Calmodulin-like skin protein variant (Fragment) OS=Homo sapiens OX=9606 PE=2 SV=1;sp|Q9NZT1|CALL5_HUMAN Calmodulin-like protein 5 OS=Homo sapiens OX=9606 GN=CALML5 PE=1 SV=2	2	6	6	3	5	3	5	34.2	15.876	146	21.2	34.2	18795000	144950000
Q562R1	Q562R1	Beta-actin-like protein 2	ACTBL2	sp|Q562R1|ACTBL_HUMAN Beta-actin-like protein 2 OS=Homo sapiens OX=9606 GN=ACTBL2 PE=1 SV=2	1	3	1	3	1	1	0	12	42.003	376	12	4.3	14663000	0
Q5D862	Q5D862	Filaggrin-2	FLG2	sp|Q5D862|FILA2_HUMAN Filaggrin-2 OS=Homo sapiens OX=9606 GN=FLG2 PE=1 SV=1	1	3	3	0	3	0	3	1.8	248.07	2391	0	1.8	0	3873900
Q5EC54;Q5T6W2;B4DUQ1;B4DFF1;A0A024R228;P61978	Q5EC54;Q5T6W2;B4DUQ1;B4DFF1;A0A024R228;P61978	Heterogeneous nuclear ribonucleoprotein K transcript variant	HNRPK	tr|Q5EC54|Q5EC54_HUMAN Heterogeneous nuclear ribonucleoprotein K transcript variant OS=Homo sapiens OX=9606 GN=HNRPK PE=2 SV=1;tr|Q5T6W2|Q5T6W2_HUMAN Heterogeneous nuclear ribonucleoprotein K (Fragment) OS=Homo sapiens OX=9606 GN=HNRNPK PE=1 SV=1;tr|B4DUQ1	6	2	2	2	1	2	1	5.4	51.058	464	5.4	3.7	12797000	673710
Q5VWZ2	Q5VWZ2	Lysophospholipase-like protein 1	LYPLAL1	sp|Q5VWZ2|LYPL1_HUMAN Lysophospholipase-like protein 1 OS=Homo sapiens OX=9606 GN=LYPLAL1 PE=1 SV=3	1	1	1	0	1	0	1	4.2	26.316	237	0	4.2	0	140640
Q5VZB9	Q5VZB9	Doublesex- and mab-3-related transcription factor A1	DMRTA1	sp|Q5VZB9|DMRTA_HUMAN Doublesex- and mab-3-related transcription factor A1 OS=Homo sapiens OX=9606 GN=DMRTA1 PE=2 SV=1	1	1	1	0	1	0	1	1.8	53.124	504	0	1.8	0	10583000
Q6IAH1;S4R3E2;Q9UKB3	Q6IAH1;S4R3E2;Q9UKB3	DnaJ (Hsp40) homolog, subfamily C, member 12, isoform CRA_a	JDP1	tr|Q6IAH1|Q6IAH1_HUMAN DnaJ (Hsp40) homolog, subfamily C, member 12, isoform CRA_a OS=Homo sapiens OX=9606 GN=JDP1 PE=2 SV=1;tr|S4R3E2|S4R3E2_HUMAN DnaJ homolog subfamily C member 12 OS=Homo sapiens OX=9606 GN=DNAJC12 PE=1 SV=1;sp|Q9UKB3|DJC12_HUMAN DnaJ h	3	1	1	0	1	0	1	4.5	23.415	198	0	4.5	0	15715000
Q6UWP8	Q6UWP8	Suprabasin	SBSN	sp|Q6UWP8|SBSN_HUMAN Suprabasin OS=Homo sapiens OX=9606 GN=SBSN PE=1 SV=2	1	1	1	0	1	0	1	3.1	60.54	590	0	3.1	0	621110
Q6ZVX7	Q6ZVX7	F-box only protein 50	NCCRP1	sp|Q6ZVX7|FBX50_HUMAN F-box only protein 50 OS=Homo sapiens OX=9606 GN=NCCRP1 PE=1 SV=1	1	2	2	0	2	0	2	4.4	30.847	275	0	4.4	0	6222200
Q86TZ7;Q8NFM4	Q86TZ7;Q8NFM4	Full-length cDNA clone CS0DI063YK23 of Placenta of Homo sapiens (human) (Fragment)		tr|Q86TZ7|Q86TZ7_HUMAN Full-length cDNA clone CS0DI063YK23 of Placenta of Homo sapiens (human) (Fragment) OS=Homo sapiens OX=9606 PE=2 SV=1;sp|Q8NFM4|ADCY4_HUMAN Adenylate cyclase type 4 OS=Homo sapiens OX=9606 GN=ADCY4 PE=1 SV=1	2	1	1	0	1	0	1	0.9	122.35	1105	0	0.9	0	5364600
Q86U42;H0YJH9;B4DEH8;G3V4T2	Q86U42;H0YJH9;B4DEH8;G3V4T2	Polyadenylate-binding protein 2	PABPN1	sp|Q86U42|PABP2_HUMAN Polyadenylate-binding protein 2 OS=Homo sapiens OX=9606 GN=PABPN1 PE=1 SV=3;tr|H0YJH9|H0YJH9_HUMAN Polyadenylate-binding protein 2 (Fragment) OS=Homo sapiens OX=9606 GN=PABPN1 PE=1 SV=1;tr|B4DEH8|B4DEH8_HUMAN Polyadenylate-binding pro	4	2	2	1	1	1	1	7.8	32.749	306	2.6	5.2	0	2076100
Q86VR7	Q86VR7	V-set and immunoglobulin domain-containing protein 10-like	VSIG10L	sp|Q86VR7|VS10L_HUMAN V-set and immunoglobulin domain-containing protein 10-like OS=Homo sapiens OX=9606 GN=VSIG10L PE=2 SV=2	1	2	2	0	2	0	2	3	91.624	867	0	3	0	707920
Q86YZ3	Q86YZ3	Hornerin	HRNR	sp|Q86YZ3|HORN_HUMAN Hornerin OS=Homo sapiens OX=9606 GN=HRNR PE=1 SV=2	1	3	3	2	2	2	2	2.9	282.39	2850	2.6	2.2	8310300	825500
Q8IVH9	Q8IVH9	Uncharacterized protein		tr|Q8IVH9|Q8IVH9_HUMAN Uncharacterized protein OS=Homo sapiens OX=9606 PE=4 SV=1	1	1	1	0	1	0	1	42	5.7467	50	0	42	0	0
Q8WVV4	Q8WVV4	Protein POF1B	POF1B	sp|Q8WVV4|POF1B_HUMAN Protein POF1B OS=Homo sapiens OX=9606 GN=POF1B PE=1 SV=3	1	3	3	0	3	0	3	6.3	68.064	589	0	6.3	0	2887100
Q96LJ7	Q96LJ7	Dehydrogenase/reductase SDR family member 1	DHRS1	sp|Q96LJ7|DHRS1_HUMAN Dehydrogenase/reductase SDR family member 1 OS=Homo sapiens OX=9606 GN=DHRS1 PE=1 SV=1	1	1	1	0	1	0	1	4.5	33.909	313	0	4.5	0	481610
Q96P63;Q3SYB5	Q96P63;Q3SYB5	Serpin B12	SERPINB12	sp|Q96P63|SPB12_HUMAN Serpin B12 OS=Homo sapiens OX=9606 GN=SERPINB12 PE=1 SV=1;tr|Q3SYB5|Q3SYB5_HUMAN SERPINB12 protein OS=Homo sapiens OX=9606 GN=SERPINB12 PE=2 SV=1	2	4	4	2	3	2	3	17	46.276	405	12.8	9.9	9628700	8484800
Q96RM9	Q96RM9	Melanoma-associated chondroitin sulfate proteoglycan-like		tr|Q96RM9|Q96RM9_HUMAN Melanoma-associated chondroitin sulfate proteoglycan-like OS=Homo sapiens OX=9606 PE=2 SV=1	1	1	1	0	1	0	1	7	24.578	230	0	7	0	0
Q99735	Q99735	Microsomal glutathione S-transferase 2	MGST2	sp|Q99735|MGST2_HUMAN Microsomal glutathione S-transferase 2 OS=Homo sapiens OX=9606 GN=MGST2 PE=1 SV=1	1	1	1	0	1	0	1	9.5	16.62	147	0	9.5	0	1049800
Q9HB00;Q08554;J3QRL9	Q9HB00;Q08554	Desmocollin 1, isoform CRA_b	DSC1	tr|Q9HB00|Q9HB00_HUMAN Desmocollin 1, isoform CRA_b OS=Homo sapiens OX=9606 GN=DSC1 PE=4 SV=1;sp|Q08554|DSC1_HUMAN Desmocollin-1 OS=Homo sapiens OX=9606 GN=DSC1 PE=1 SV=2	3	4	4	0	4	0	4	4.5	93.834	840	0	4.5	0	32918000
Q9HCY8	Q9HCY8	Protein S100-A14	S100A14	sp|Q9HCY8|S10AE_HUMAN Protein S100-A14 OS=Homo sapiens OX=9606 GN=S100A14 PE=1 SV=1	1	1	1	0	1	0	1	14.4	11.662	104	0	14.4	0	273620
V9HW91;Q9NQR4	V9HW91;Q9NQR4	Epididymis secretory sperm binding protein Li 8a	HEL-S-8a	tr|V9HW91|V9HW91_HUMAN Epididymis secretory sperm binding protein Li 8a OS=Homo sapiens OX=9606 GN=HEL-S-8a PE=2 SV=1;sp|Q9NQR4|NIT2_HUMAN Omega-amidase NIT2 OS=Homo sapiens OX=9606 GN=NIT2 PE=1 SV=1	2	1	1	0	1	0	1	5.4	30.608	276	0	5.4	0	0
Q9Y446	Q9Y446	Plakophilin-3	PKP3	sp|Q9Y446|PKP3_HUMAN Plakophilin-3 OS=Homo sapiens OX=9606 GN=PKP3 PE=1 SV=1	1	1	1	0	1	0	1	2.4	87.081	797	0	2.4	0	767530

## Sheet: EB-NEG（反）
Protein IDs	Majority protein IDs	Protein names	Gene names	Fasta headers	Number of proteins	Peptides R2172-EB-NEG	Unique peptides R2172-EB-NEG	Sequence coverage [%]	Mol. weight [kDa]	Sequence length	Sequence coverage R2172-EB-NEG [%]	LFQ intensity R2172-EB-NEG
P15924;Q4LE79;B4E2A0;B4DKX6;Q6ZP16;G1UI31;B4DWT7	P15924;Q4LE79	Desmoplakin	DSP	sp|P15924|DESP_HUMAN Desmoplakin OS=Homo sapiens OX=9606 GN=DSP PE=1 SV=3;tr|Q4LE79|Q4LE79_HUMAN DSP variant protein (Fragment) OS=Homo sapiens OX=9606 GN=DSP variant protein PE=2 SV=1	7	9	9	16.6	331.77	2871	4.6	44489000
B4DVQ0;B4E3A4;P63261;Q8WVW5;K7EM38;I3L3R2;J3KT65;I3L3I0;I3L1U9;B3KUD3;B7Z6P1;D2JYH4;A8K3K1;P63267;P68133;P68032;P62736;A1E282;Q7Z7J6;A6NL76;B3KW67;F8WB63;B8ZZJ2;C9JFL5;F6UVQ4;F6QUT6;B7Z6I1;Q13707;B4DUI8;F1BXA6;A4UCT3;A5GZ75;Q96DE1;Q96FU6;I3L4N8;B3KWQ3;Q6PJ43;B7ZAP6;Q9UE89;B3KPP5;V9HVZ7;Q6S8J3;A5A3E0;F8WCH0;A0A173GMX0;A0A2R8YFE2;K4EQ44;K4EP00;K4ENJ5;Q562Z7;Q562Z4;Q562Y6;Q562X9;Q562V5;Q562U2;Q562S0…	B4DVQ0;B4E3A4;P63261;Q8WVW5;K7EM38;I3L3R2;J3KT65;I3L3I0;I3L1U9;B3KUD3;B7Z6P1;D2JYH4;A8K3K1;P63267;P68133;P68032;P62736;A1E282;Q7Z7J6;A6NL76;B3KW67	cDNA FLJ58286, highly similar to Actin, cytoplasmic 2		tr|B4DVQ0|B4DVQ0_HUMAN cDNA FLJ58286, highly similar to Actin, cytoplasmic 2 OS=Homo sapiens OX=9606 PE=2 SV=1;tr|B4E3A4|B4E3A4_HUMAN cDNA FLJ57283, highly similar to Actin, cytoplasmic 2 OS=Homo sapiens OX=9606 PE=2 SV=1;sp|P63261|ACTG_HUMAN Actin, cytopl	72	7	1	34.8	37.348	333	25.2	84229000
B4E335;Q53GK6;Q53G99;Q53G76;Q1KLZ0;P60709;A0A2R8Y793;G5E9R0;E7EVS6;A0A2R8YGF8;B4DW52;C9JTX5;C9JUM1;C9JZR7	B4E335;Q53GK6;Q53G99;Q53G76;Q1KLZ0;P60709;A0A2R8Y793;G5E9R0;E7EVS6;A0A2R8YGF8;B4DW52;C9JTX5;C9JUM1;C9JZR7	cDNA FLJ52842, highly similar to Actin, cytoplasmic 1		tr|B4E335|B4E335_HUMAN cDNA FLJ52842, highly similar to Actin, cytoplasmic 1 OS=Homo sapiens OX=9606 PE=2 SV=1;tr|Q53GK6|Q53GK6_HUMAN Beta actin variant (Fragment) OS=Homo sapiens OX=9606 PE=2 SV=1;tr|Q53G99|Q53G99_HUMAN Beta actin variant (Fragment) OS=Ho	14	7	1	33	39.226	351	23.9	2982800
E7DVW5;Q01469;I6L8B7	E7DVW5;Q01469;I6L8B7	Fatty acid binding protein 5 (Psoriasis-associated)	FABP5	tr|E7DVW5|E7DVW5_HUMAN Fatty acid binding protein 5 (Psoriasis-associated) OS=Homo sapiens OX=9606 GN=FABP5 PE=3 SV=1;sp|Q01469|FABP5_HUMAN Fatty acid-binding protein 5 OS=Homo sapiens OX=9606 GN=FABP5 PE=1 SV=3;tr|I6L8B7|I6L8B7_HUMAN Fatty acid-binding pr	3	4	4	32.6	15.164	135	22.2	7100100
F8VX09;F8VWV9;F8VRZ4;F8VS66;F8VQQ4;F8VVB9;Q8N532;A0A1W2PQM2;B3KT06;B3KPS3;Q53GA7;A8JZY9;F5H5D3;B7Z1K5;Q9BQE3;Q71U36;P68363;F8VRK0;B4DN58;Q1ZYQ1;P0DPH8;P0DPH7;F8VXZ7;C9K0S6;Q6QMJ5;C9JDL2;C9JEV8;C9JQ00;C9JJQ8;F8W0F6;C9J2C0;Q7Z3M3;A6NHL2;P68366;Q9NY65;Q6PEY2	F8VX09;F8VWV9;F8VRZ4;F8VS66;F8VQQ4;F8VVB9;Q8N532;A0A1W2PQM2;B3KT06;B3KPS3;Q53GA7;A8JZY9;F5H5D3;B7Z1K5;Q9BQE3;Q71U36;P68363;F8VRK0;B4DN58;Q1ZYQ1;P0DPH8;P0DPH7	Tubulin alpha-1B chain (Fragment)	TUBA1B	tr|F8VX09|F8VX09_HUMAN Tubulin alpha-1B chain (Fragment) OS=Homo sapiens OX=9606 GN=TUBA1B PE=1 SV=1;tr|F8VWV9|F8VWV9_HUMAN Tubulin alpha-1B chain (Fragment) OS=Homo sapiens OX=9606 GN=TUBA1B PE=1 SV=1;tr|F8VRZ4|F8VRZ4_HUMAN Tubulin alpha-1A chain (Fragmen	36	3	3	58.7	8.288	75	58.7	12678000
B3KM80;Q6ZS99;B3KTP9;P19338;H7BY16;Q9BQ02	B3KM80;Q6ZS99;B3KTP9;P19338;H7BY16;Q9BQ02	Nucleolin, isoform CRA_c	NCL	tr|B3KM80|B3KM80_HUMAN Nucleolin, isoform CRA_c OS=Homo sapiens OX=9606 GN=NCL PE=2 SV=1;tr|Q6ZS99|Q6ZS99_HUMAN cDNA FLJ45706 fis, clone FEBRA2028457, highly similar to Nucleolin OS=Homo sapiens OX=9606 PE=2 SV=1;tr|B3KTP9|B3KTP9_HUMAN cDNA FLJ38578 fis, c	6	3	3	17	58.554	536	8.6	13696000
P26599;A0A0D9SF20;A6NLN1;A0A0U1RRM4;A0A087WUW5;K7ES59;A0A087WU68;K7EKJ7;Q59H49;A0A024R163;O95758	P26599;A0A0D9SF20;A6NLN1;A0A0U1RRM4	Polypyrimidine tract-binding protein 1	PTBP1	sp|P26599|PTBP1_HUMAN Polypyrimidine tract-binding protein 1 OS=Homo sapiens OX=9606 GN=PTBP1 PE=1 SV=1;tr|A0A0D9SF20|A0A0D9SF20_HUMAN Polypyrimidine tract binding protein 1, isoform CRA_e OS=Homo sapiens OX=9606 GN=PTBP1 PE=1 SV=1;tr|A6NLN1|A6NLN1_HUMAN P	11	3	3	6	57.221	531	6	200910000
Q53H37;Q9NZT1	Q53H37;Q9NZT1	Calmodulin-like skin protein variant (Fragment)		tr|Q53H37|Q53H37_HUMAN Calmodulin-like skin protein variant (Fragment) OS=Homo sapiens OX=9606 PE=2 SV=1;sp|Q9NZT1|CALL5_HUMAN Calmodulin-like protein 5 OS=Homo sapiens OX=9606 GN=CALML5 PE=1 SV=2	2	3	3	34.2	15.876	146	21.2	18795000
Q562R1	Q562R1	Beta-actin-like protein 2	ACTBL2	sp|Q562R1|ACTBL_HUMAN Beta-actin-like protein 2 OS=Homo sapiens OX=9606 GN=ACTBL2 PE=1 SV=2	1	3	1	12	42.003	376	12	14663000
A0A024RA28;P22626;A0A384NL58	A0A024RA28;P22626;A0A384NL58	Heterogeneous nuclear ribonucleoprotein A2/B1, isoform CRA_d	HNRPA2B1	tr|A0A024RA28|A0A024RA28_HUMAN Heterogeneous nuclear ribonucleoprotein A2/B1, isoform CRA_d OS=Homo sapiens OX=9606 GN=HNRPA2B1 PE=4 SV=1;sp|P22626|ROA2_HUMAN Heterogeneous nuclear ribonucleoproteins A2/B1 OS=Homo sapiens OX=9606 GN=HNRNPA2B1 PE=1 SV=2;tr|	3	2	2	10	31.162	301	6.6	20670000
B4E0B5;F8W6I7;Q6IPF2;A0A024RB53;A0A024RAZ7;P09651;Q3MI39;H0YH80;B4DP35;Q9BSM5;F8VTQ5;F8W646;A0A2R8Y4L2;Q0VAC0;A0A024QZ98;A0A024RC46;Q32P51	B4E0B5;F8W6I7;Q6IPF2;A0A024RB53;A0A024RAZ7;P09651;Q3MI39;H0YH80;B4DP35;Q9BSM5	cDNA FLJ51586, moderately similar to Heterogeneous nuclear ribonucleoprotein A1		tr|B4E0B5|B4E0B5_HUMAN cDNA FLJ51586, moderately similar to Heterogeneous nuclear ribonucleoprotein A1 OS=Homo sapiens OX=9606 PE=2 SV=1;tr|F8W6I7|F8W6I7_HUMAN Heterogeneous nuclear ribonucleoprotein A1 OS=Homo sapiens OX=9606 GN=HNRNPA1 PE=1 SV=2;tr|Q6IPF	17	2	2	16.9	26.567	254	11.4	190220000
G3V5X6;G3V3K6;G3V251;B4DMJ1;B4DSU6;G3V555;G3V575;G3V576;G3V4W0;B4DY08;B2R5W2;G3V4C1;D3DPI2;B3KX96;B2R603;G3V2Q1;A8K9A4;P07910;G3V2H6;G3V4M8;Q569J8;Q6PKD2;A0A0G2JPF8;A0A0G2JNQ3;P0DMR1;O60812;B7ZW38;B2RXH8	G3V5X6;G3V3K6;G3V251;B4DMJ1;B4DSU6;G3V555;G3V575;G3V576;G3V4W0;B4DY08;B2R5W2;G3V4C1;D3DPI2;B3KX96;B2R603;G3V2Q1;A8K9A4;P07910;G3V2H6;G3V4M8;Q569J8;Q6PKD2;A0A0G2JPF8;A0A0G2JNQ3;P0DMR1;O60812;B7ZW38;B2RXH8	Heterogeneous nuclear ribonucleoproteins C1/C2 (Fragment)	HNRNPC	tr|G3V5X6|G3V5X6_HUMAN Heterogeneous nuclear ribonucleoproteins C1/C2 (Fragment) OS=Homo sapiens OX=9606 GN=HNRNPC PE=1 SV=1;tr|G3V3K6|G3V3K6_HUMAN Heterogeneous nuclear ribonucleoproteins C1/C2 (Fragment) OS=Homo sapiens OX=9606 GN=HNRNPC PE=1 SV=1;tr|G3V	28	2	2	17.1	12.78	117	17.1	21287000
B2R7B5;Q07666;B3KTS3;B4E043;B4DDX2;Q5VWX1	B2R7B5;Q07666;B3KTS3;B4E043;B4DDX2;Q5VWX1	cDNA, FLJ93365, highly similar to Homo sapiens KH domain containing, RNA binding, signal transduction associated 1 (KHDRBS1), mRNA		tr|B2R7B5|B2R7B5_HUMAN cDNA, FLJ93365, highly similar to Homo sapiens KH domain containing, RNA binding, signal transduction associated 1 (KHDRBS1), mRNA OS=Homo sapiens OX=9606 PE=2 SV=1;sp|Q07666|KHDR1_HUMAN KH domain-containing, RNA-binding, signal tran	6	2	2	10.8	48.225	443	10.8	86640000
B3KRG5;H3BUY5;B4E352;P38159;Q2VIN3;Q96E39;H0Y6E7;H3BT71	B3KRG5;H3BUY5;B4E352;P38159;Q2VIN3;Q96E39	cDNA FLJ34201 fis, clone FCBBF3019714, highly similar to HETEROGENEOUS NUCLEAR RIBONUCLEOPROTEIN G		tr|B3KRG5|B3KRG5_HUMAN cDNA FLJ34201 fis, clone FCBBF3019714, highly similar to HETEROGENEOUS NUCLEAR RIBONUCLEOPROTEIN G OS=Homo sapiens OX=9606 PE=2 SV=1;tr|H3BUY5|H3BUY5_HUMAN RNA-binding motif protein, X chromosome OS=Homo sapiens OX=9606 GN=RBMX PE=1	8	2	2	13.3	28.019	256	7.4	5970000
B4DL87;V9HW43;P04792;C9J3N8;F8WE04	B4DL87;V9HW43;P04792	cDNA FLJ52243, highly similar to Heat-shock protein beta-1		tr|B4DL87|B4DL87_HUMAN cDNA FLJ52243, highly similar to Heat-shock protein beta-1 OS=Homo sapiens OX=9606 PE=2 SV=1;tr|V9HW43|V9HW43_HUMAN Epididymis secretory protein Li 102 OS=Homo sapiens OX=9606 GN=HEL-S-102 PE=2 SV=1;sp|P04792|HSPB1_HUMAN Heat shock p	5	2	2	45.9	18.536	170	16.5	5478500
B7Z645;Q59GL1;Q05CK9;Q0VGD6;Q6MZS5;B2R8Z8;B2R7W4;O60506;O43390;H0YAA0;F6UXX1;B7Z213;B4DMD1;B4DT28;B4DMB1	B7Z645;Q59GL1;Q05CK9;Q0VGD6;Q6MZS5;B2R8Z8;B2R7W4;O60506;O43390	Heterogeneous nuclear ribonucleoprotein Q	SYNCRIP	tr|B7Z645|B7Z645_HUMAN Heterogeneous nuclear ribonucleoprotein Q OS=Homo sapiens OX=9606 GN=SYNCRIP PE=1 SV=1;tr|Q59GL1|Q59GL1_HUMAN Synaptotagmin binding, cytoplasmic RNA interacting protein variant (Fragment) OS=Homo sapiens OX=9606 PE=2 SV=1;tr|Q05CK9|Q	15	2	2	6.5	52.046	464	3.9	22867000
Q6PKI6;Q7KZ24;H0Y449;P67809;A0A0D9SEI8;Q59EB5;Q59HE1;A0A024RAV4;B2RCC2;A0A384MDP4;A0A024RAQ1;Q9Y2T7;P16989	Q6PKI6;Q7KZ24;H0Y449;P67809;A0A0D9SEI8;Q59EB5;Q59HE1;A0A024RAV4;B2RCC2;A0A384MDP4;A0A024RAQ1;Q9Y2T7;P16989	YBX1 protein (Fragment)	YBX1	tr|Q6PKI6|Q6PKI6_HUMAN YBX1 protein (Fragment) OS=Homo sapiens OX=9606 GN=YBX1 PE=2 SV=1;tr|Q7KZ24|Q7KZ24_HUMAN Nuclease sensitive element binding protein-1 OS=Homo sapiens OX=9606 PE=2 SV=1;tr|H0Y449|H0Y449_HUMAN Y-box-binding protein 1 (Fragment) OS=Homo	13	2	2	13.5	29.374	266	13.5	11009000
I0B0K5;I0B0K6;I0B0K7;I0B0K8;P20930;Q03838;Q16824;I0B0K3;Q01212;I0B0K4;Q03837;O75370;Q15206;Q05331	I0B0K5;I0B0K6;I0B0K7;I0B0K8;P20930;Q03838;Q16824;I0B0K3;Q01212;I0B0K4	Truncated profilaggrin	FLG	tr|I0B0K5|I0B0K5_HUMAN Truncated profilaggrin OS=Homo sapiens OX=9606 GN=FLG PE=4 SV=1;tr|I0B0K6|I0B0K6_HUMAN Truncated profilaggrin OS=Homo sapiens OX=9606 GN=FLG PE=4 SV=1;tr|I0B0K7|I0B0K7_HUMAN Truncated profilaggrin OS=Homo sapiens OX=9606 GN=FLG PE=4	14	2	2	2.9	259.7	2416	2.4	14356000
P47929	P47929	Galectin-7	LGALS7	sp|P47929|LEG7_HUMAN Galectin-7 OS=Homo sapiens OX=9606 GN=LGALS7 PE=1 SV=2	1	2	2	25	15.075	136	18.4	10670000
Q5EC54;Q5T6W2;B4DUQ1;B4DFF1;A0A024R228;P61978	Q5EC54;Q5T6W2;B4DUQ1;B4DFF1;A0A024R228;P61978	Heterogeneous nuclear ribonucleoprotein K transcript variant	HNRPK	tr|Q5EC54|Q5EC54_HUMAN Heterogeneous nuclear ribonucleoprotein K transcript variant OS=Homo sapiens OX=9606 GN=HNRPK PE=2 SV=1;tr|Q5T6W2|Q5T6W2_HUMAN Heterogeneous nuclear ribonucleoprotein K (Fragment) OS=Homo sapiens OX=9606 GN=HNRNPK PE=1 SV=1;tr|B4DUQ1	6	2	2	5.4	51.058	464	5.4	12797000
Q86YZ3	Q86YZ3	Hornerin	HRNR	sp|Q86YZ3|HORN_HUMAN Hornerin OS=Homo sapiens OX=9606 GN=HRNR PE=1 SV=2	1	2	2	2.9	282.39	2850	2.6	8310300
Q96P63;Q3SYB5	Q96P63;Q3SYB5	Serpin B12	SERPINB12	sp|Q96P63|SPB12_HUMAN Serpin B12 OS=Homo sapiens OX=9606 GN=SERPINB12 PE=1 SV=1;tr|Q3SYB5|Q3SYB5_HUMAN SERPINB12 protein OS=Homo sapiens OX=9606 GN=SERPINB12 PE=2 SV=1	2	2	2	17	46.276	405	12.8	9628700
A0A024R1N1;A0A0U4BW16;P35579;Q6ZNL4;Q86XU5;Q99529;B4E3S1;REV__B4DQZ7;REV__S4R3H4;REV__E7EQT4;REV__Q9UKV3	A0A024R1N1;A0A0U4BW16;P35579;Q6ZNL4	Myosin, heavy polypeptide 9, non-muscle, isoform CRA_a	MYH9	tr|A0A024R1N1|A0A024R1N1_HUMAN Myosin, heavy polypeptide 9, non-muscle, isoform CRA_a OS=Homo sapiens OX=9606 GN=MYH9 PE=3 SV=1;tr|A0A0U4BW16|A0A0U4BW16_HUMAN Non-muscle myosin heavy chain 9 OS=Homo sapiens OX=9606 GN=MYH9 PE=2 SV=1;sp|P35579|MYH9_HUMAN My	11	1	1	4.7	226.53	1960	0.9	0
A0A0S2Z487;A0A024R1X8;P14923;C9JTX4;C9J826;C9JK18;C9JKY1;C9JPI2;K7ERP3;A0A0S2Z495	A0A0S2Z487;A0A024R1X8;P14923;C9JTX4;C9J826;C9JK18;C9JKY1;C9JPI2;K7ERP3	Junction plakoglobin isoform 1 (Fragment)	JUP	tr|A0A0S2Z487|A0A0S2Z487_HUMAN Junction plakoglobin isoform 1 (Fragment) OS=Homo sapiens OX=9606 GN=JUP PE=2 SV=1;tr|A0A024R1X8|A0A024R1X8_HUMAN Junction plakoglobin, isoform CRA_a OS=Homo sapiens OX=9606 GN=JUP PE=4 SV=1;sp|P14923|PLAK_HUMAN Junction plak	10	1	1	13.2	81.744	745	1.3	18132000
H0Y2V1;H7C4C5;A0A024R2V0;B5MEG9;F8W9U4;Q86Y04;E7EVA0;P27816;B4DSQ1	H0Y2V1;H7C4C5;A0A024R2V0;B5MEG9;F8W9U4;Q86Y04;E7EVA0;P27816;B4DSQ1	Microtubule-associated protein (Fragment)	MAP4	tr|H0Y2V1|H0Y2V1_HUMAN Microtubule-associated protein (Fragment) OS=Homo sapiens OX=9606 GN=MAP4 PE=1 SV=1;tr|H7C4C5|H7C4C5_HUMAN Microtubule-associated protein (Fragment) OS=Homo sapiens OX=9606 GN=MAP4 PE=1 SV=1;tr|A0A024R2V0|A0A024R2V0_HUMAN Microtubule	9	1	1	6.9	48.646	463	3.2	2296900
Q14820;F8WEV5;B4DSE4;A0A024R588;A0A024R566;B4DJU4;A0A024R5D9;A0A024R572;Q15637	Q14820;F8WEV5;B4DSE4;A0A024R588;A0A024R566;B4DJU4;A0A024R5D9;A0A024R572;Q15637	Splicing factor 1, isoform CRA_b	SF1	tr|Q14820|Q14820_HUMAN Splicing factor 1, isoform CRA_b OS=Homo sapiens OX=9606 GN=SF1 PE=2 SV=1;tr|F8WEV5|F8WEV5_HUMAN Splicing factor 1 OS=Homo sapiens OX=9606 GN=SF1 PE=1 SV=1;tr|B4DSE4|B4DSE4_HUMAN cDNA FLJ54056, highly similar to Splicing factor 1 OS=	9	1	1	17.5	9.2877	80	17.5	4008700
V9HW65;A0A024R5Z7;P07355;H0YMD0;H0YMU9;H0YM50;H0YN42;H0YNP5;H0YN28;H0YL33;H0YKS4;B3KRQ1;B4DNH8;A6NMY6;H0YNA0;H0YKZ7;H0YLV6;H0YMT9;H0YKX9;H0YMW4;H0YMM1;H0YN52;H0YKV8;H0YKL9	V9HW65;A0A024R5Z7;P07355;H0YMD0;H0YMU9;H0YM50;H0YN42;H0YNP5;H0YN28;H0YL33;H0YKS4;B3KRQ1;B4DNH8;A6NMY6	Annexin	HEL-S-270	tr|V9HW65|V9HW65_HUMAN Annexin OS=Homo sapiens OX=9606 GN=HEL-S-270 PE=2 SV=1;tr|A0A024R5Z7|A0A024R5Z7_HUMAN Annexin OS=Homo sapiens OX=9606 GN=ANXA2 PE=2 SV=1;sp|P07355|ANXA2_HUMAN Annexin A2 OS=Homo sapiens OX=9606 GN=ANXA2 PE=1 SV=2;tr|H0YMD0|H0YMD0_HUM	24	1	1	20.4	38.576	339	5	0
A0A384MDT7;A0A024R6B5;P54652;B3KUS2;B4DXY3;Q53FA3;B2RCQ9;A0A1U9X7X9;A0A1U9X7X4;A0A1U9X7W7;B4DI54;P34931;E9PN25;E9PPY6;E9PI65;E9PQQ4;E9PQK7;E9PK54;E9PLF4;B4DTX2	A0A384MDT7;A0A024R6B5;P54652;B3KUS2;B4DXY3;Q53FA3;B2RCQ9;A0A1U9X7X9;A0A1U9X7X4;A0A1U9X7W7;B4DI54;P34931	Epididymis secretory sperm binding protein		tr|A0A384MDT7|A0A384MDT7_HUMAN Epididymis secretory sperm binding protein OS=Homo sapiens OX=9606 PE=2 SV=1;tr|A0A024R6B5|A0A024R6B5_HUMAN Heat shock 70kDa protein 2, isoform CRA_a OS=Homo sapiens OX=9606 GN=HSPA2 PE=3 SV=1;sp|P54652|HSP72_HUMAN Heat shock	20	1	0	11.9	69.944	639	2.5	0
A0A024R8L8;K7EKI0;B7ZLH8;Q92817;A8K2R8	A0A024R8L8;K7EKI0;B7ZLH8;Q92817;A8K2R8	Envoplakin, isoform CRA_a	EVPL	tr|A0A024R8L8|A0A024R8L8_HUMAN Envoplakin, isoform CRA_a OS=Homo sapiens OX=9606 GN=EVPL PE=4 SV=1;tr|K7EKI0|K7EKI0_HUMAN Envoplakin OS=Homo sapiens OX=9606 GN=EVPL PE=1 SV=1;tr|B7ZLH8|B7ZLH8_HUMAN EVPL protein OS=Homo sapiens OX=9606 GN=EVPL PE=2 SV=1;sp|	5	1	1	2.3	231.63	2033	0.7	1380700
H0YAP2;H0YAR2;A0A024R9E2;A0A087WTT1;E7EQV3;B4DZW4;E7ERJ7;B4DQX0;Q2VIP3;Q5VX58;Q3ZCS4;B3KT93;A0A024R9C1;Q9H361;P11940	H0YAP2;H0YAR2;A0A024R9E2;A0A087WTT1;E7EQV3;B4DZW4;E7ERJ7;B4DQX0;Q2VIP3;Q5VX58;Q3ZCS4;B3KT93;A0A024R9C1;Q9H361;P11940	Polyadenylate-binding protein 1 (Fragment)	PABPC1	tr|H0YAP2|H0YAP2_HUMAN Polyadenylate-binding protein 1 (Fragment) OS=Homo sapiens OX=9606 GN=PABPC1 PE=1 SV=1;tr|H0YAR2|H0YAR2_HUMAN Polyadenylate-binding protein 1 (Fragment) OS=Homo sapiens OX=9606 GN=PABPC1 PE=1 SV=1;tr|A0A024R9E2|A0A024R9E2_HUMAN Poly(	15	1	1	6.1	15.045	131	6.1	1025300
B4DV73;A0A384P5V3;A0A087WTP3;Q92945;M0QXW7;M0QYH3;M0R0I5	B4DV73;A0A384P5V3;A0A087WTP3;Q92945;M0QXW7;M0QYH3;M0R0I5	cDNA FLJ51330, highly similar to Far upstream element-binding protein 2		tr|B4DV73|B4DV73_HUMAN cDNA FLJ51330, highly similar to Far upstream element-binding protein 2 OS=Homo sapiens OX=9606 PE=2 SV=1;tr|A0A384P5V3|A0A384P5V3_HUMAN Epididymis secretory sperm binding protein OS=Homo sapiens OX=9606 PE=2 SV=1;tr|A0A087WTP3|A0A08	7	1	1	6.6	38.129	364	3	8687600
K7EKR9;A0A087WZ13;E9PAU2;Q8IY67	K7EKR9;A0A087WZ13;E9PAU2;Q8IY67	Ribonucleoprotein PTB-binding 1 (Fragment)	RAVER1	tr|K7EKR9|K7EKR9_HUMAN Ribonucleoprotein PTB-binding 1 (Fragment) OS=Homo sapiens OX=9606 GN=RAVER1 PE=1 SV=1;tr|A0A087WZ13|A0A087WZ13_HUMAN Ribonucleoprotein PTB-binding 1 OS=Homo sapiens OX=9606 GN=RAVER1 PE=1 SV=1;tr|E9PAU2|E9PAU2_HUMAN Ribonucleoprotei	4	1	1	13.5	10.831	96	13.5	5467000
F8VV32;A0A0B4J259;B2R4C5;P61626	F8VV32;A0A0B4J259;B2R4C5;P61626	Lysozyme	LYZ	tr|F8VV32|F8VV32_HUMAN Lysozyme OS=Homo sapiens OX=9606 GN=LYZ PE=1 SV=1;tr|A0A0B4J259|A0A0B4J259_HUMAN Lysozyme OS=Homo sapiens OX=9606 GN=LYZ PE=1 SV=1;tr|B2R4C5|B2R4C5_HUMAN Lysozyme OS=Homo sapiens OX=9606 GN=LYZ PE=2 SV=1;sp|P61626|LYSC_HUMAN Lysozyme	4	1	1	8.7	11.488	104	8.7	0
Q8NHX6;Q53HJ4;B2R7C5;A0A0S2Z4T1;A0A0S2Z492;P25205	Q8NHX6;Q53HJ4;B2R7C5;A0A0S2Z4T1;A0A0S2Z492;P25205	DNA helicase	HCC5	tr|Q8NHX6|Q8NHX6_HUMAN DNA helicase OS=Homo sapiens OX=9606 GN=HCC5 PE=2 SV=1;tr|Q53HJ4|Q53HJ4_HUMAN DNA helicase (Fragment) OS=Homo sapiens OX=9606 PE=2 SV=1;tr|B2R7C5|B2R7C5_HUMAN DNA helicase OS=Homo sapiens OX=9606 PE=2 SV=1;tr|A0A0S2Z4T1|A0A0S2Z4T1_HU	6	1	1	1.8	75.786	676	1.8	2682800
B2R5U1;B4E299;B3KU67;A0A140VK49;Q59FF0;I6TRR8;Q7KZF4	B2R5U1;B4E299;B3KU67;A0A140VK49;Q59FF0;I6TRR8;Q7KZF4	Staphylococcal nuclease domain-containing protein		tr|B2R5U1|B2R5U1_HUMAN Staphylococcal nuclease domain-containing protein OS=Homo sapiens OX=9606 PE=2 SV=1;tr|B4E299|B4E299_HUMAN Staphylococcal nuclease domain-containing protein OS=Homo sapiens OX=9606 PE=2 SV=1;tr|B3KU67|B3KU67_HUMAN Staphylococcal nucl	7	1	1	1	99.67	885	1	1853900
M0R1V7;J3QS39;Q49A90;J3QTR3;F5H6Q2;Q3MIH3;F5GYU3;F5H2Z3;A0A248RGE3;F5H265;Q5UGI3;B4DV12;F5H388;Q5RKT7;B2RDW1;F5H747;F5GXK7;J3QKN0;Q5U5U6;Q5PY61;Q9UFQ0;Q96C32;Q96MH4;L8B4I8;L8B196;Q96H31;L8B4R0;A8K674;L8B4Z6;L8B4M0;L8B4J3;Q66K58;Q59EM9;P62987;P62979;P0CG47;P0CG48;J3QSA3;F5GZ39;M0R1M6;M0R2S1;A0A2R8Y422;Q8WYN9	M0R1V7;J3QS39;Q49A90;J3QTR3;F5H6Q2;Q3MIH3;F5GYU3;F5H2Z3;A0A248RGE3;F5H265;Q5UGI3;B4DV12;F5H388;Q5RKT7;B2RDW1;F5H747;F5GXK7;J3QKN0;Q5U5U6;Q5PY61;Q9UFQ0;Q96C32;Q96MH4;L8B4I8;L8B196;Q96H31;L8B4R0;A8K674;L8B4Z6;L8B4M0;L8B4J3;Q66K58;Q59EM9;P62987;P62979;P0CG47;P0CG48;J3QSA3;F5GZ39;M0R1M6;M0R2S1;A0A2R8Y422	Ubiquitin-60S ribosomal protein L40 (Fragment)	UBA52	tr|M0R1V7|M0R1V7_HUMAN Ubiquitin-60S ribosomal protein L40 (Fragment) OS=Homo sapiens OX=9606 GN=UBA52 PE=1 SV=1;tr|J3QS39|J3QS39_HUMAN Polyubiquitin-B (Fragment) OS=Homo sapiens OX=9606 GN=UBB PE=1 SV=1;tr|Q49A90|Q49A90_HUMAN RPS27A protein OS=Homo sapien	43	1	1	54	7.1321	63	25.4	3834700
M0QXS5;A0A3B3ITJ4;B2R959;Q6NTA2;A0A384N6C7;P14866;B4DVF8;M0QYL7;M0R1W6;B4DPK8;M0QYT0	M0QXS5;A0A3B3ITJ4;B2R959;Q6NTA2;A0A384N6C7;P14866;B4DVF8;M0QYL7;M0R1W6;B4DPK8;M0QYT0	Heterogeneous nuclear ribonucleoprotein L (Fragment)	HNRNPL	tr|M0QXS5|M0QXS5_HUMAN Heterogeneous nuclear ribonucleoprotein L (Fragment) OS=Homo sapiens OX=9606 GN=HNRNPL PE=1 SV=1;tr|A0A3B3ITJ4|A0A3B3ITJ4_HUMAN Heterogeneous nuclear ribonucleoprotein L (Fragment) OS=Homo sapiens OX=9606 GN=HNRNPL PE=1 SV=1;tr|B2R95	11	1	1	3.8	58.362	530	2.1	4411700
Q8NFG3;H7C1J8;B4E036;Q66K53;B4E3E6;B4DDB6;A0A384NL63;P51991	Q8NFG3;H7C1J8;B4E036;Q66K53;B4E3E6;B4DDB6;A0A384NL63;P51991	BX1 (Fragment)		tr|Q8NFG3|Q8NFG3_HUMAN BX1 (Fragment) OS=Homo sapiens OX=9606 PE=2 SV=1;tr|H7C1J8|H7C1J8_HUMAN Heterogeneous nuclear ribonucleoprotein A3 (Fragment) OS=Homo sapiens OX=9606 GN=HNRNPA3 PE=1 SV=1;tr|B4E036|B4E036_HUMAN cDNA FLJ59080, highly similar to Hetero	8	1	1	34.9	6.1222	63	34.9	16142000
Q05DV5;A0A514C937;A8K9U6;C9J6P4;Q7Z2W4	Q05DV5;A0A514C937;A8K9U6;C9J6P4;Q7Z2W4	ZC3HAV1 protein (Fragment)	ZC3HAV1	tr|Q05DV5|Q05DV5_HUMAN ZC3HAV1 protein (Fragment) OS=Homo sapiens OX=9606 GN=ZC3HAV1 PE=2 SV=1;tr|A0A514C937|A0A514C937_HUMAN Zinc finger CCCH-type antiviral protein 1 isoform 4 OS=Homo sapiens OX=9606 GN=ZC3HAV1 PE=2 SV=1;tr|A8K9U6|A8K9U6_HUMAN cDNA FLJ76	5	1	1	3.4	49.252	447	3.4	1596800
A8KAH6;Q16082	A8KAH6;Q16082	Heat shock 27kDa protein 2, isoform CRA_a	HSPB2-C11orf52	tr|A8KAH6|A8KAH6_HUMAN Heat shock 27kDa protein 2, isoform CRA_a OS=Homo sapiens OX=9606 GN=HSPB2-C11orf52 PE=2 SV=1;sp|Q16082|HSPB2_HUMAN Heat shock protein beta-2 OS=Homo sapiens OX=9606 GN=HSPB2 PE=1 SV=2	2	1	1	4.9	20.232	182	4.9	6378000
B2R6L0;Q13885;A4UCT2;Q6P602;Q96HX0;B4DMJ5;Q96B85;B4DXZ5;B4DMU8;Q9UGA2;Q9BUU9;O43209;B4E052;B7Z4N1;Q5ST81;B7ZAK1;B4DQN9;A0A024QZU2;B7ZAF0;Q5JP53;Q6LC01;A0A384NYT8;Q5SU16;A0A384MEE3;B4DY90;P07437;Q9BVA1;Q1KSF8;B4DFH6;A5D907;A5D906;B4DJ43;A0A075B736;B4DE77;Q5SQY0;Q3ZCM7;P04350;A6NNZ2	B2R6L0;Q13885;A4UCT2;Q6P602;Q96HX0;B4DMJ5;Q96B85;B4DXZ5;B4DMU8;Q9UGA2;Q9BUU9;O43209;B4E052;B7Z4N1;Q5ST81;B7ZAK1;B4DQN9;A0A024QZU2;B7ZAF0;Q5JP53;Q6LC01;A0A384NYT8;Q5SU16;A0A384MEE3;B4DY90;P07437;Q9BVA1	Tubulin beta chain		tr|B2R6L0|B2R6L0_HUMAN Tubulin beta chain OS=Homo sapiens OX=9606 PE=2 SV=1;sp|Q13885|TBB2A_HUMAN Tubulin beta-2A chain OS=Homo sapiens OX=9606 GN=TUBB2A PE=1 SV=1;tr|A4UCT2|A4UCT2_HUMAN Tubulin beta 2C (Fragment) OS=Homo sapiens OX=9606 PE=2 SV=1;tr|Q6P60	38	1	0	7.4	49.896	445	2.7	0
B4DZC3;B3KMC9;Q9H0D6	B4DZC3;B3KMC9;Q9H0D6	5-3 exoribonuclease		tr|B4DZC3|B4DZC3_HUMAN 5-3 exoribonuclease OS=Homo sapiens OX=9606 PE=2 SV=1;tr|B3KMC9|B3KMC9_HUMAN 5-3 exoribonuclease OS=Homo sapiens OX=9606 PE=2 SV=1;sp|Q9H0D6|XRN2_HUMAN 5-3 exoribonuclease 2 OS=Homo sapiens OX=9606 GN=XRN2 PE=1 SV=1	3	1	1	1.3	102.42	896	1.3	2267700
B3KML9;Q8N6N5;Q8IZ29;Q8IWP6;P68371;B4DNW1	B3KML9;Q8N6N5;Q8IZ29;Q8IWP6;P68371	cDNA FLJ11352 fis, clone HEMBA1000020, highly similar to Tubulin beta-2C chain		tr|B3KML9|B3KML9_HUMAN cDNA FLJ11352 fis, clone HEMBA1000020, highly similar to Tubulin beta-2C chain OS=Homo sapiens OX=9606 PE=2 SV=1;tr|Q8N6N5|Q8N6N5_HUMAN Tubulin beta chain OS=Homo sapiens OX=9606 GN=TUBB2C PE=2 SV=1;tr|Q8IZ29|Q8IZ29_HUMAN Tubulin bet	6	1	0	8.3	44.602	397	3	4803800
B3KTV0;E9PKE3;V9HW22;Q53GZ6;P11142;E9PNE6;Q96IS6;A8K7Q2;Q53HF2;B4E1Q1;E9PS65;Q96BE0;E9PM13;Q96H53;E9PN89;Q9NZ87;Q9NWW3	B3KTV0;E9PKE3;V9HW22;Q53GZ6;P11142;E9PNE6;Q96IS6;A8K7Q2;Q53HF2;B4E1Q1;E9PS65;Q96BE0	cDNA FLJ38781 fis, clone LIVER2000216, highly similar to HEAT SHOCK COGNATE 71 kDa PROTEIN		tr|B3KTV0|B3KTV0_HUMAN cDNA FLJ38781 fis, clone LIVER2000216, highly similar to HEAT SHOCK COGNATE 71 kDa PROTEIN OS=Homo sapiens OX=9606 PE=2 SV=1;tr|E9PKE3|E9PKE3_HUMAN Heat shock cognate 71 kDa protein OS=Homo sapiens OX=9606 GN=HSPA8 PE=1 SV=1;tr|V9HW2	17	1	0	12.1	67.979	621	2.6	0
B4DE59	B4DE59	cDNA FLJ60424, highly similar to Junction plakoglobin		tr|B4DE59|B4DE59_HUMAN cDNA FLJ60424, highly similar to Junction plakoglobin OS=Homo sapiens OX=9606 PE=2 SV=1	1	1	0	16.9	62.615	563	1.2	0
D6R9P3;D6RD18;B4DMY3;D6RBZ0;Q53F64;Q99729	D6R9P3;D6RD18;B4DMY3;D6RBZ0;Q53F64;Q99729	Heterogeneous nuclear ribonucleoprotein A/B	HNRNPAB	tr|D6R9P3|D6R9P3_HUMAN Heterogeneous nuclear ribonucleoprotein A/B OS=Homo sapiens OX=9606 GN=HNRNPAB PE=1 SV=1;tr|D6RD18|D6RD18_HUMAN Heterogeneous nuclear ribonucleoprotein A/B OS=Homo sapiens OX=9606 GN=HNRNPAB PE=1 SV=1;tr|B4DMY3|B4DMY3_HUMAN cDNA FLJ6	6	1	1	4.6	30.302	280	4.6	9136100
B4DU44;P07476	B4DU44;P07476	Involucrin		tr|B4DU44|B4DU44_HUMAN Involucrin OS=Homo sapiens OX=9606 PE=2 SV=1;sp|P07476|INVO_HUMAN Involucrin OS=Homo sapiens OX=9606 GN=IVL PE=1 SV=2	2	1	0	8.2	69.603	595	3.4	0
B4DWR5	B4DWR5	cDNA FLJ51358, highly similar to Involucrin		tr|B4DWR5|B4DWR5_HUMAN cDNA FLJ51358, highly similar to Involucrin OS=Homo sapiens OX=9606 PE=2 SV=1	1	1	0	10.9	52.524	449	4.5	0
B5MDF5;P62826;A0A087X0W0;B4DV51;F5H018;J3KQE5	B5MDF5;P62826;A0A087X0W0;B4DV51;F5H018;J3KQE5	GTP-binding nuclear protein Ran	RAN	tr|B5MDF5|B5MDF5_HUMAN GTP-binding nuclear protein Ran OS=Homo sapiens OX=9606 GN=RAN PE=1 SV=1;sp|P62826|RAN_HUMAN GTP-binding nuclear protein Ran OS=Homo sapiens OX=9606 GN=RAN PE=1 SV=3;tr|A0A087X0W0|A0A087X0W0_HUMAN GTP-binding nuclear protein Ran OS=H	6	1	1	9	26.224	233	4.7	0
D0PNI1;E7EX29;P63104;E5RIR4;E9PD24;E7EVZ2;E7ESK7;E5RGE1;Q6LD62;B7Z2E6;H0YB80;B0AZS6	D0PNI1;E7EX29;P63104;E5RIR4;E9PD24;E7EVZ2;E7ESK7;E5RGE1	Epididymis luminal protein 4	YWHAZ	tr|D0PNI1|D0PNI1_HUMAN Epididymis luminal protein 4 OS=Homo sapiens OX=9606 GN=YWHAZ PE=2 SV=1;tr|E7EX29|E7EX29_HUMAN 14-3-3 protein zeta/delta (Fragment) OS=Homo sapiens OX=9606 GN=YWHAZ PE=1 SV=1;sp|P63104|1433Z_HUMAN 14-3-3 protein zeta/delta OS=Homo sa	12	1	1	20.4	27.745	245	4.9	0
Q63HR1;Q5VU21;D3DQ69;D3DQ70;Q8NC51	Q63HR1;Q5VU21;D3DQ69;D3DQ70;Q8NC51	Uncharacterized protein DKFZp686P17171	DKFZp686P17171	tr|Q63HR1|Q63HR1_HUMAN Uncharacterized protein DKFZp686P17171 OS=Homo sapiens OX=9606 GN=DKFZp686P17171 PE=2 SV=1;tr|Q5VU21|Q5VU21_HUMAN PAI-1 mRNA-binding protein variant OS=Homo sapiens OX=9606 PE=2 SV=1;tr|D3DQ69|D3DQ69_HUMAN SERPINE1 mRNA binding prote	5	1	1	7.5	42.44	387	3.4	0
L0R5A1	L0R5A1	Alternative protein CSF2RB	CSF2RB	tr|L0R5A1|L0R5A1_HUMAN Alternative protein CSF2RB OS=Homo sapiens OX=9606 GN=CSF2RB PE=4 SV=1	1	1	1	7.4	11.645	108	7.4	63287000
L0R8D2	L0R8D2	Alternative protein RCOR1	RCOR1	tr|L0R8D2|L0R8D2_HUMAN Alternative protein RCOR1 OS=Homo sapiens OX=9606 GN=RCOR1 PE=4 SV=1	1	1	1	14.5	7.6918	69	14.5	257310000
P22528	P22528	Cornifin-B	SPRR1B	sp|P22528|SPR1B_HUMAN Cornifin-B OS=Homo sapiens OX=9606 GN=SPRR1B PE=1 SV=2	1	1	0	61.8	9.8875	89	18	0
P27482	P27482	Calmodulin-like protein 3	CALML3	sp|P27482|CALL3_HUMAN Calmodulin-like protein 3 OS=Homo sapiens OX=9606 GN=CALML3 PE=1 SV=2	1	1	1	19.5	16.891	149	11.4	12537000
P31947;F8WEB6;A2IDB1;Q4VY20;Q4VY19;A0A0J9YWE8;Q59EQ2;V9HWD6;B5BU24;B2R6N6;A0A024R1K7;Q04917;P31946	P31947	14-3-3 protein sigma	SFN	sp|P31947|1433S_HUMAN 14-3-3 protein sigma OS=Homo sapiens OX=9606 GN=SFN PE=1 SV=1	13	1	1	31.9	27.774	248	5.6	0
Q02413	Q02413	Desmoglein-1	DSG1	sp|Q02413|DSG1_HUMAN Desmoglein-1 OS=Homo sapiens OX=9606 GN=DSG1 PE=1 SV=2	1	1	1	13.4	113.75	1049	1	1593400
Q09666;B4DTV0;Q8N274;Q6ZQN2;Q13727;E9PQE3;E9PJZ0;E9PKR9;E9PJC6;E9PLK4;Q96EC4;Q9BVU3	Q09666	Neuroblast differentiation-associated protein AHNAK	AHNAK	sp|Q09666|AHNK_HUMAN Neuroblast differentiation-associated protein AHNAK OS=Homo sapiens OX=9606 GN=AHNAK PE=1 SV=2	12	1	1	9.1	629.09	5890	0.1	0
Q2I377	Q2I377	Small proline rich protein		tr|Q2I377|Q2I377_HUMAN Small proline rich protein OS=Homo sapiens OX=9606 PE=2 SV=1	1	1	0	74	8.1324	73	11	0
Q86U42;H0YJH9;B4DEH8;G3V4T2	Q86U42;H0YJH9;B4DEH8;G3V4T2	Polyadenylate-binding protein 2	PABPN1	sp|Q86U42|PABP2_HUMAN Polyadenylate-binding protein 2 OS=Homo sapiens OX=9606 GN=PABPN1 PE=1 SV=3;tr|H0YJH9|H0YJH9_HUMAN Polyadenylate-binding protein 2 (Fragment) OS=Homo sapiens OX=9606 GN=PABPN1 PE=1 SV=1;tr|B4DEH8|B4DEH8_HUMAN Polyadenylate-binding pro	4	1	1	7.8	32.749	306	2.6	0

## Sheet: EB-POS（正）
Protein IDs	Majority protein IDs	Protein names	Gene names	Fasta headers	Number of proteins	Peptides R2172-EB-POS	Unique peptides R2172-EB-POS	Sequence coverage [%]	Mol. weight [kDa]	Sequence length	Sequence coverage R2172-EB-POS [%]	LFQ intensity R2172-EB-POS
P15924;Q4LE79;B4E2A0;B4DKX6;Q6ZP16;G1UI31;B4DWT7	P15924;Q4LE79	Desmoplakin	DSP	sp|P15924|DESP_HUMAN Desmoplakin OS=Homo sapiens OX=9606 GN=DSP PE=1 SV=3;tr|Q4LE79|Q4LE79_HUMAN DSP variant protein (Fragment) OS=Homo sapiens OX=9606 GN=DSP variant protein PE=2 SV=1	7	39	39	16.6	331.77	2871	13.2	181980000
Q09666;B4DTV0;Q8N274;Q6ZQN2;Q13727;E9PQE3;E9PJZ0;E9PKR9;E9PJC6;E9PLK4;Q96EC4;Q9BVU3	Q09666	Neuroblast differentiation-associated protein AHNAK	AHNAK	sp|Q09666|AHNK_HUMAN Neuroblast differentiation-associated protein AHNAK OS=Homo sapiens OX=9606 GN=AHNAK PE=1 SV=2	12	19	19	9.1	629.09	5890	8.9	36329000
P58107;A0A075B730	P58107;A0A075B730	Epiplakin	EPPK1	sp|P58107|EPIPL_HUMAN Epiplakin OS=Homo sapiens OX=9606 GN=EPPK1 PE=1 SV=3;tr|A0A075B730|A0A075B730_HUMAN Epiplakin OS=Homo sapiens OX=9606 GN=EPPK1 PE=1 SV=2	2	15	13	6.8	555.65	5088	6.8	16593000
A0A024R952;Q13835;Q14BN3;B4DRX5	A0A024R952;Q13835	Plakophilin 1 (Ectodermal dysplasia/skin fragility syndrome), isoform CRA_a	PKP1	tr|A0A024R952|A0A024R952_HUMAN Plakophilin 1 (Ectodermal dysplasia/skin fragility syndrome), isoform CRA_a OS=Homo sapiens OX=9606 GN=PKP1 PE=4 SV=1;sp|Q13835|PKP1_HUMAN Plakophilin-1 OS=Homo sapiens OX=9606 GN=PKP1 PE=1 SV=2	4	13	13	22	80.496	726	22	39216000
Q15149;H0YDN1;D3DWL0;E9PMV1	Q15149;H0YDN1	Plectin	PLEC	sp|Q15149|PLEC_HUMAN Plectin OS=Homo sapiens OX=9606 GN=PLEC PE=1 SV=3;tr|H0YDN1|H0YDN1_HUMAN Plectin OS=Homo sapiens OX=9606 GN=PLEC PE=1 SV=9	4	12	10	2.7	531.78	4684	2.7	3881500
Q02413	Q02413	Desmoglein-1	DSG1	sp|Q02413|DSG1_HUMAN Desmoglein-1 OS=Homo sapiens OX=9606 GN=DSG1 PE=1 SV=2	1	10	10	13.4	113.75	1049	13.4	29938000
Q60FE6;Q60FE5;P21333;A6NDY9;A0A087WWY3;Q8TES4;F8WE98;B4DTD5;Q96C61;Q6NXF2;A0A669KBC6;H0Y5C6;Q2VP91;B4E2F9	Q60FE6;Q60FE5;P21333;A6NDY9;A0A087WWY3;Q8TES4	Filamin A	FLNA	tr|Q60FE6|Q60FE6_HUMAN Filamin A OS=Homo sapiens OX=9606 GN=FLNA PE=2 SV=1;tr|Q60FE5|Q60FE5_HUMAN Filamin-A OS=Homo sapiens OX=9606 GN=FLNA PE=1 SV=1;sp|P21333|FLNA_HUMAN Filamin-A OS=Homo sapiens OX=9606 GN=FLNA PE=1 SV=4;tr|A6NDY9|A6NDY9_HUMAN Filamin A	14	9	9	5.6	277.5	2612	5.6	11273000
A0A384MQX1;P02545;A0A0C4DGC5;Q5I6Y5;Q3BDU5;W8QEH3;B4DFR3;Q8N519;Q5TCI8;W5X314	A0A384MQX1;P02545;A0A0C4DGC5;Q5I6Y5;Q3BDU5;W8QEH3	Epididymis secretory sperm binding protein		tr|A0A384MQX1|A0A384MQX1_HUMAN Epididymis secretory sperm binding protein OS=Homo sapiens OX=9606 PE=2 SV=1;sp|P02545|LMNA_HUMAN Prelamin-A/C OS=Homo sapiens OX=9606 GN=LMNA PE=1 SV=1;tr|A0A0C4DGC5|A0A0C4DGC5_HUMAN Prelamin-A/C (Fragment) OS=Homo sapiens O	10	8	8	16.9	74.139	664	16.9	16074000
B3KM80;Q6ZS99;B3KTP9;P19338;H7BY16;Q9BQ02	B3KM80;Q6ZS99;B3KTP9;P19338;H7BY16;Q9BQ02	Nucleolin, isoform CRA_c	NCL	tr|B3KM80|B3KM80_HUMAN Nucleolin, isoform CRA_c OS=Homo sapiens OX=9606 GN=NCL PE=2 SV=1;tr|Q6ZS99|Q6ZS99_HUMAN cDNA FLJ45706 fis, clone FEBRA2028457, highly similar to Nucleolin OS=Homo sapiens OX=9606 PE=2 SV=1;tr|B3KTP9|B3KTP9_HUMAN cDNA FLJ38578 fis, c	6	7	7	17	58.554	536	14.4	19300000
B4DVQ0;B4E3A4;P63261;Q8WVW5;K7EM38;I3L3R2;J3KT65;I3L3I0;I3L1U9;B3KUD3;B7Z6P1;D2JYH4;A8K3K1;P63267;P68133;P68032;P62736;A1E282;Q7Z7J6;A6NL76;B3KW67;F8WB63;B8ZZJ2;C9JFL5;F6UVQ4;F6QUT6;B7Z6I1;Q13707;B4DUI8;F1BXA6;A4UCT3;A5GZ75;Q96DE1;Q96FU6;I3L4N8;B3KWQ3;Q6PJ43;B7ZAP6;Q9UE89;B3KPP5;V9HVZ7;Q6S8J3;A5A3E0;F8WCH0;A0A173GMX0;A0A2R8YFE2;K4EQ44;K4EP00;K4ENJ5;Q562Z7;Q562Z4;Q562Y6;Q562X9;Q562V5;Q562U2;Q562S0…	B4DVQ0;B4E3A4;P63261;Q8WVW5;K7EM38;I3L3R2;J3KT65;I3L3I0;I3L1U9;B3KUD3;B7Z6P1;D2JYH4;A8K3K1;P63267;P68133;P68032;P62736;A1E282;Q7Z7J6;A6NL76;B3KW67	cDNA FLJ58286, highly similar to Actin, cytoplasmic 2		tr|B4DVQ0|B4DVQ0_HUMAN cDNA FLJ58286, highly similar to Actin, cytoplasmic 2 OS=Homo sapiens OX=9606 PE=2 SV=1;tr|B4E3A4|B4E3A4_HUMAN cDNA FLJ57283, highly similar to Actin, cytoplasmic 2 OS=Homo sapiens OX=9606 PE=2 SV=1;sp|P63261|ACTG_HUMAN Actin, cytopl	72	7	1	34.8	37.348	333	31.2	81041000
B4E335;Q53GK6;Q53G99;Q53G76;Q1KLZ0;P60709;A0A2R8Y793;G5E9R0;E7EVS6;A0A2R8YGF8;B4DW52;C9JTX5;C9JUM1;C9JZR7	B4E335;Q53GK6;Q53G99;Q53G76;Q1KLZ0;P60709;A0A2R8Y793;G5E9R0;E7EVS6;A0A2R8YGF8;B4DW52;C9JTX5;C9JUM1;C9JZR7	cDNA FLJ52842, highly similar to Actin, cytoplasmic 1		tr|B4E335|B4E335_HUMAN cDNA FLJ52842, highly similar to Actin, cytoplasmic 1 OS=Homo sapiens OX=9606 PE=2 SV=1;tr|Q53GK6|Q53GK6_HUMAN Beta actin variant (Fragment) OS=Homo sapiens OX=9606 PE=2 SV=1;tr|Q53G99|Q53G99_HUMAN Beta actin variant (Fragment) OS=Ho	14	7	1	33	39.226	351	29.6	2187300
A0A024R1N1;A0A0U4BW16;P35579;Q6ZNL4;Q86XU5;Q99529;B4E3S1;REV__B4DQZ7;REV__S4R3H4;REV__E7EQT4;REV__Q9UKV3	A0A024R1N1;A0A0U4BW16;P35579;Q6ZNL4	Myosin, heavy polypeptide 9, non-muscle, isoform CRA_a	MYH9	tr|A0A024R1N1|A0A024R1N1_HUMAN Myosin, heavy polypeptide 9, non-muscle, isoform CRA_a OS=Homo sapiens OX=9606 GN=MYH9 PE=3 SV=1;tr|A0A0U4BW16|A0A0U4BW16_HUMAN Non-muscle myosin heavy chain 9 OS=Homo sapiens OX=9606 GN=MYH9 PE=2 SV=1;sp|P35579|MYH9_HUMAN My	11	6	6	4.7	226.53	1960	3.8	5325200
B4DE59	B4DE59	cDNA FLJ60424, highly similar to Junction plakoglobin		tr|B4DE59|B4DE59_HUMAN cDNA FLJ60424, highly similar to Junction plakoglobin OS=Homo sapiens OX=9606 PE=2 SV=1	1	6	0	16.9	62.615	563	16.9	7527800
P31947;F8WEB6;A2IDB1;Q4VY20;Q4VY19;A0A0J9YWE8;Q59EQ2;V9HWD6;B5BU24;B2R6N6;A0A024R1K7;Q04917;P31946	P31947	14-3-3 protein sigma	SFN	sp|P31947|1433S_HUMAN 14-3-3 protein sigma OS=Homo sapiens OX=9606 GN=SFN PE=1 SV=1	13	6	5	31.9	27.774	248	26.2	42955000
A0A0S2Z487;A0A024R1X8;P14923;C9JTX4;C9J826;C9JK18;C9JKY1;C9JPI2;K7ERP3;A0A0S2Z495	A0A0S2Z487;A0A024R1X8;P14923;C9JTX4;C9J826;C9JK18;C9JKY1;C9JPI2;K7ERP3	Junction plakoglobin isoform 1 (Fragment)	JUP	tr|A0A0S2Z487|A0A0S2Z487_HUMAN Junction plakoglobin isoform 1 (Fragment) OS=Homo sapiens OX=9606 GN=JUP PE=2 SV=1;tr|A0A024R1X8|A0A024R1X8_HUMAN Junction plakoglobin, isoform CRA_a OS=Homo sapiens OX=9606 GN=JUP PE=4 SV=1;sp|P14923|PLAK_HUMAN Junction plak	10	5	0	13.2	81.744	745	11.8	0
V9HW65;A0A024R5Z7;P07355;H0YMD0;H0YMU9;H0YM50;H0YN42;H0YNP5;H0YN28;H0YL33;H0YKS4;B3KRQ1;B4DNH8;A6NMY6;H0YNA0;H0YKZ7;H0YLV6;H0YMT9;H0YKX9;H0YMW4;H0YMM1;H0YN52;H0YKV8;H0YKL9	V9HW65;A0A024R5Z7;P07355;H0YMD0;H0YMU9;H0YM50;H0YN42;H0YNP5;H0YN28;H0YL33;H0YKS4;B3KRQ1;B4DNH8;A6NMY6	Annexin	HEL-S-270	tr|V9HW65|V9HW65_HUMAN Annexin OS=Homo sapiens OX=9606 GN=HEL-S-270 PE=2 SV=1;tr|A0A024R5Z7|A0A024R5Z7_HUMAN Annexin OS=Homo sapiens OX=9606 GN=ANXA2 PE=2 SV=1;sp|P07355|ANXA2_HUMAN Annexin A2 OS=Homo sapiens OX=9606 GN=ANXA2 PE=1 SV=2;tr|H0YMD0|H0YMD0_HUM	24	5	5	20.4	38.576	339	15.3	9071200
A0A384MDT7;A0A024R6B5;P54652;B3KUS2;B4DXY3;Q53FA3;B2RCQ9;A0A1U9X7X9;A0A1U9X7X4;A0A1U9X7W7;B4DI54;P34931;E9PN25;E9PPY6;E9PI65;E9PQQ4;E9PQK7;E9PK54;E9PLF4;B4DTX2	A0A384MDT7;A0A024R6B5;P54652;B3KUS2;B4DXY3;Q53FA3;B2RCQ9;A0A1U9X7X9;A0A1U9X7X4;A0A1U9X7W7;B4DI54;P34931	Epididymis secretory sperm binding protein		tr|A0A384MDT7|A0A384MDT7_HUMAN Epididymis secretory sperm binding protein OS=Homo sapiens OX=9606 PE=2 SV=1;tr|A0A024R6B5|A0A024R6B5_HUMAN Heat shock 70kDa protein 2, isoform CRA_a OS=Homo sapiens OX=9606 GN=HSPA2 PE=3 SV=1;sp|P54652|HSP72_HUMAN Heat shock	20	5	3	11.9	69.944	639	9.4	4179700
B4DFN9;A8K5I0;A0A1U9X7W4;A0A0G2JIW1;P0DMV9;P0DMV8;B4E1T6;B4DNX1;B4E388;B4DNT8;B4DI39;B4DWK5;Q59EJ3;V9GZ37;B3KTT5;B4DVU9;B4E1S9;Q53FC7;B3KSM6;B2R6X5;A0A384NKX5;P17066;B4DNV4;B4DHP5;P48741	B4DFN9;A8K5I0;A0A1U9X7W4;A0A0G2JIW1;P0DMV9;P0DMV8;B4E1T6;B4DNX1;B4E388;B4DNT8;B4DI39;B4DWK5;Q59EJ3;V9GZ37;B3KTT5;B4DVU9;B4E1S9;Q53FC7;B3KSM6;B2R6X5;A0A384NKX5;P17066	cDNA FLJ54303, highly similar to Heat shock 70 kDa protein 1		tr|B4DFN9|B4DFN9_HUMAN cDNA FLJ54303, highly similar to Heat shock 70 kDa protein 1 OS=Homo sapiens OX=9606 PE=2 SV=1;tr|A8K5I0|A8K5I0_HUMAN Epididymis secretory protein Li 103 OS=Homo sapiens OX=9606 GN=HSPA1B PE=2 SV=1;tr|A0A1U9X7W4|A0A1U9X7W4_HUMAN HSPA	25	5	2	8.7	62.452	572	8.7	5026100
A0A0S2Z3G9;O43707;A0A0S2Z3C0;H7C144;A0A0S2Z3X3;F5GXS2;Q96BG6;K7EJH8;H0YJW3;A1L0V1;B4DSX0;B3KUX9;B4DFY0;B4E337;H9KV75;B7Z565;A0A024R694;P12814	A0A0S2Z3G9;O43707;A0A0S2Z3C0;H7C144;A0A0S2Z3X3;F5GXS2;Q96BG6	Actinin alpha 4 isoform 1 (Fragment)	ACTN4	tr|A0A0S2Z3G9|A0A0S2Z3G9_HUMAN Actinin alpha 4 isoform 1 (Fragment) OS=Homo sapiens OX=9606 GN=ACTN4 PE=2 SV=1;sp|O43707|ACTN4_HUMAN Alpha-actinin-4 OS=Homo sapiens OX=9606 GN=ACTN4 PE=1 SV=2;tr|A0A0S2Z3C0|A0A0S2Z3C0_HUMAN Actinin alpha 4 isoform 3 (Fragme	18	5	5	8	104.85	911	8	8697700
B3KTV0;E9PKE3;V9HW22;Q53GZ6;P11142;E9PNE6;Q96IS6;A8K7Q2;Q53HF2;B4E1Q1;E9PS65;Q96BE0;E9PM13;Q96H53;E9PN89;Q9NZ87;Q9NWW3	B3KTV0;E9PKE3;V9HW22;Q53GZ6;P11142;E9PNE6;Q96IS6;A8K7Q2;Q53HF2;B4E1Q1;E9PS65;Q96BE0	cDNA FLJ38781 fis, clone LIVER2000216, highly similar to HEAT SHOCK COGNATE 71 kDa PROTEIN		tr|B3KTV0|B3KTV0_HUMAN cDNA FLJ38781 fis, clone LIVER2000216, highly similar to HEAT SHOCK COGNATE 71 kDa PROTEIN OS=Homo sapiens OX=9606 PE=2 SV=1;tr|E9PKE3|E9PKE3_HUMAN Heat shock cognate 71 kDa protein OS=Homo sapiens OX=9606 GN=HSPA8 PE=1 SV=1;tr|V9HW2	17	5	2	12.1	67.979	621	9.5	53549000
B4DL87;V9HW43;P04792;C9J3N8;F8WE04	B4DL87;V9HW43;P04792	cDNA FLJ52243, highly similar to Heat-shock protein beta-1		tr|B4DL87|B4DL87_HUMAN cDNA FLJ52243, highly similar to Heat-shock protein beta-1 OS=Homo sapiens OX=9606 PE=2 SV=1;tr|V9HW43|V9HW43_HUMAN Epididymis secretory protein Li 102 OS=Homo sapiens OX=9606 GN=HEL-S-102 PE=2 SV=1;sp|P04792|HSPB1_HUMAN Heat shock p	5	5	5	45.9	18.536	170	44.7	53909000
B7ZLF8	B7ZLF8	Uncharacterized protein		tr|B7ZLF8|B7ZLF8_HUMAN Uncharacterized protein OS=Homo sapiens OX=9606 PE=2 SV=1	1	5	1	69.7	9.9355	89	69.7	21433000
D0PNI1;E7EX29;P63104;E5RIR4;E9PD24;E7EVZ2;E7ESK7;E5RGE1;Q6LD62;B7Z2E6;H0YB80;B0AZS6	D0PNI1;E7EX29;P63104;E5RIR4;E9PD24;E7EVZ2;E7ESK7;E5RGE1	Epididymis luminal protein 4	YWHAZ	tr|D0PNI1|D0PNI1_HUMAN Epididymis luminal protein 4 OS=Homo sapiens OX=9606 GN=YWHAZ PE=2 SV=1;tr|E7EX29|E7EX29_HUMAN 14-3-3 protein zeta/delta (Fragment) OS=Homo sapiens OX=9606 GN=YWHAZ PE=1 SV=1;sp|P63104|1433Z_HUMAN 14-3-3 protein zeta/delta OS=Homo sa	12	5	4	20.4	27.745	245	20	23664000
K7EQ71;K7EKI8;O60437	K7EQ71;K7EKI8;O60437	Periplakin (Fragment)	PPL	tr|K7EQ71|K7EQ71_HUMAN Periplakin (Fragment) OS=Homo sapiens OX=9606 GN=PPL PE=1 SV=1;tr|K7EKI8|K7EKI8_HUMAN Periplakin OS=Homo sapiens OX=9606 GN=PPL PE=1 SV=1;sp|O60437|PEPL_HUMAN Periplakin OS=Homo sapiens OX=9606 GN=PPL PE=1 SV=4	3	5	5	4	131.37	1115	4	6691600
Q53H37;Q9NZT1	Q53H37;Q9NZT1	Calmodulin-like skin protein variant (Fragment)		tr|Q53H37|Q53H37_HUMAN Calmodulin-like skin protein variant (Fragment) OS=Homo sapiens OX=9606 PE=2 SV=1;sp|Q9NZT1|CALL5_HUMAN Calmodulin-like protein 5 OS=Homo sapiens OX=9606 GN=CALML5 PE=1 SV=2	2	5	5	34.2	15.876	146	34.2	144950000
A0A024R8L8;K7EKI0;B7ZLH8;Q92817;A8K2R8	A0A024R8L8;K7EKI0;B7ZLH8;Q92817;A8K2R8	Envoplakin, isoform CRA_a	EVPL	tr|A0A024R8L8|A0A024R8L8_HUMAN Envoplakin, isoform CRA_a OS=Homo sapiens OX=9606 GN=EVPL PE=4 SV=1;tr|K7EKI0|K7EKI0_HUMAN Envoplakin OS=Homo sapiens OX=9606 GN=EVPL PE=1 SV=1;tr|B7ZLH8|B7ZLH8_HUMAN EVPL protein OS=Homo sapiens OX=9606 GN=EVPL PE=2 SV=1;sp|	5	4	4	2.3	231.63	2033	2.3	3436700
B0AZN7;A8K5N5;P22735;B4DRV1;B0AZM8;H0YMQ8;H0YN27	B0AZN7;A8K5N5;P22735;B4DRV1;B0AZM8	cDNA, FLJ79477, highly similar to Protein-glutamine gamma-glutamyltransferase K		tr|B0AZN7|B0AZN7_HUMAN cDNA, FLJ79477, highly similar to Protein-glutamine gamma-glutamyltransferase K OS=Homo sapiens OX=9606 PE=2 SV=1;tr|A8K5N5|A8K5N5_HUMAN cDNA FLJ78142, highly similar to Homo sapiens transglutaminase 1 (K polypeptide epidermal type I	7	4	4	5.3	89.798	817	5.3	4256900
B3KRG5;H3BUY5;B4E352;P38159;Q2VIN3;Q96E39;H0Y6E7;H3BT71	B3KRG5;H3BUY5;B4E352;P38159;Q2VIN3;Q96E39	cDNA FLJ34201 fis, clone FCBBF3019714, highly similar to HETEROGENEOUS NUCLEAR RIBONUCLEOPROTEIN G		tr|B3KRG5|B3KRG5_HUMAN cDNA FLJ34201 fis, clone FCBBF3019714, highly similar to HETEROGENEOUS NUCLEAR RIBONUCLEOPROTEIN G OS=Homo sapiens OX=9606 PE=2 SV=1;tr|H3BUY5|H3BUY5_HUMAN RNA-binding motif protein, X chromosome OS=Homo sapiens OX=9606 GN=RBMX PE=1	8	4	4	13.3	28.019	256	13.3	299370
Q9HB00;Q08554;J3QRL9	Q9HB00;Q08554	Desmocollin 1, isoform CRA_b	DSC1	tr|Q9HB00|Q9HB00_HUMAN Desmocollin 1, isoform CRA_b OS=Homo sapiens OX=9606 GN=DSC1 PE=4 SV=1;sp|Q08554|DSC1_HUMAN Desmocollin-1 OS=Homo sapiens OX=9606 GN=DSC1 PE=1 SV=2	3	4	4	4.5	93.834	840	4.5	32918000
A0A024R702;Q9BW30	A0A024R702;Q9BW30	Brain specific protein, isoform CRA_a	CGI-38	tr|A0A024R702|A0A024R702_HUMAN Brain specific protein, isoform CRA_a OS=Homo sapiens OX=9606 GN=CGI-38 PE=4 SV=1;sp|Q9BW30|TPPP3_HUMAN Tubulin polymerization-promoting protein family member 3 OS=Homo sapiens OX=9606 GN=TPPP3 PE=1 SV=1	2	3	3	16.5	18.985	176	16.5	2838900
A0A024RA28;P22626;A0A384NL58	A0A024RA28;P22626;A0A384NL58	Heterogeneous nuclear ribonucleoprotein A2/B1, isoform CRA_d	HNRPA2B1	tr|A0A024RA28|A0A024RA28_HUMAN Heterogeneous nuclear ribonucleoprotein A2/B1, isoform CRA_d OS=Homo sapiens OX=9606 GN=HNRPA2B1 PE=4 SV=1;sp|P22626|ROA2_HUMAN Heterogeneous nuclear ribonucleoproteins A2/B1 OS=Homo sapiens OX=9606 GN=HNRNPA2B1 PE=1 SV=2;tr|	3	3	3	10	31.162	301	10	598500
Q0EFA5;A8K9C1;A0A1U9X8Y9;A0A1U9X8X8;A0A1U9X8X5;Q2L6G8;M1SWB8;G8JLG2;D2IYL2;A0A1U9X901;A0A1U9X8X6;Q15517;A0A1U9X8Z0	Q0EFA5;A8K9C1;A0A1U9X8Y9;A0A1U9X8X8;A0A1U9X8X5;Q2L6G8;M1SWB8;G8JLG2;D2IYL2;A0A1U9X901;A0A1U9X8X6;Q15517;A0A1U9X8Z0	S protein	S	tr|Q0EFA5|Q0EFA5_HUMAN S protein OS=Homo sapiens OX=9606 GN=S PE=4 SV=1;tr|A8K9C1|A8K9C1_HUMAN cDNA FLJ78714, highly similar to Homo sapiens corneodesmosin, mRNA OS=Homo sapiens OX=9606 PE=1 SV=1;tr|A0A1U9X8Y9|A0A1U9X8Y9_HUMAN CDSN OS=Homo sapiens OX=9606	13	3	3	11.5	49.896	512	11.5	3947400
F8VX09;F8VWV9;F8VRZ4;F8VS66;F8VQQ4;F8VVB9;Q8N532;A0A1W2PQM2;B3KT06;B3KPS3;Q53GA7;A8JZY9;F5H5D3;B7Z1K5;Q9BQE3;Q71U36;P68363;F8VRK0;B4DN58;Q1ZYQ1;P0DPH8;P0DPH7;F8VXZ7;C9K0S6;Q6QMJ5;C9JDL2;C9JEV8;C9JQ00;C9JJQ8;F8W0F6;C9J2C0;Q7Z3M3;A6NHL2;P68366;Q9NY65;Q6PEY2	F8VX09;F8VWV9;F8VRZ4;F8VS66;F8VQQ4;F8VVB9;Q8N532;A0A1W2PQM2;B3KT06;B3KPS3;Q53GA7;A8JZY9;F5H5D3;B7Z1K5;Q9BQE3;Q71U36;P68363;F8VRK0;B4DN58;Q1ZYQ1;P0DPH8;P0DPH7	Tubulin alpha-1B chain (Fragment)	TUBA1B	tr|F8VX09|F8VX09_HUMAN Tubulin alpha-1B chain (Fragment) OS=Homo sapiens OX=9606 GN=TUBA1B PE=1 SV=1;tr|F8VWV9|F8VWV9_HUMAN Tubulin alpha-1B chain (Fragment) OS=Homo sapiens OX=9606 GN=TUBA1B PE=1 SV=1;tr|F8VRZ4|F8VRZ4_HUMAN Tubulin alpha-1A chain (Fragmen	36	3	3	58.7	8.288	75	58.7	10996000
M0R1V7;J3QS39;Q49A90;J3QTR3;F5H6Q2;Q3MIH3;F5GYU3;F5H2Z3;A0A248RGE3;F5H265;Q5UGI3;B4DV12;F5H388;Q5RKT7;B2RDW1;F5H747;F5GXK7;J3QKN0;Q5U5U6;Q5PY61;Q9UFQ0;Q96C32;Q96MH4;L8B4I8;L8B196;Q96H31;L8B4R0;A8K674;L8B4Z6;L8B4M0;L8B4J3;Q66K58;Q59EM9;P62987;P62979;P0CG47;P0CG48;J3QSA3;F5GZ39;M0R1M6;M0R2S1;A0A2R8Y422;Q8WYN9	M0R1V7;J3QS39;Q49A90;J3QTR3;F5H6Q2;Q3MIH3;F5GYU3;F5H2Z3;A0A248RGE3;F5H265;Q5UGI3;B4DV12;F5H388;Q5RKT7;B2RDW1;F5H747;F5GXK7;J3QKN0;Q5U5U6;Q5PY61;Q9UFQ0;Q96C32;Q96MH4;L8B4I8;L8B196;Q96H31;L8B4R0;A8K674;L8B4Z6;L8B4M0;L8B4J3;Q66K58;Q59EM9;P62987;P62979;P0CG47;P0CG48;J3QSA3;F5GZ39;M0R1M6;M0R2S1;A0A2R8Y422	Ubiquitin-60S ribosomal protein L40 (Fragment)	UBA52	tr|M0R1V7|M0R1V7_HUMAN Ubiquitin-60S ribosomal protein L40 (Fragment) OS=Homo sapiens OX=9606 GN=UBA52 PE=1 SV=1;tr|J3QS39|J3QS39_HUMAN Polyubiquitin-B (Fragment) OS=Homo sapiens OX=9606 GN=UBB PE=1 SV=1;tr|Q49A90|Q49A90_HUMAN RPS27A protein OS=Homo sapien	43	3	3	54	7.1321	63	54	29551000
A0A5J6KJ24;Q86TT2;A0A4W9A917;A0A286YES1;Q8NF17;Q6N030;Q5EBM2;P01860;A0A0A0MS07;Q6PYX1;A0A0A0MS08;P0DOX5;Q6GMX6;S6B291;Q6N096;V9HW68;Q6N089;A8K008;Q6MZV7;Q6N095;Q6MZQ6;Q5EFE5;Q6N094;Q6N097;Q7Z351;P01857;A0A286YEY4;Q6N093;Q6MZU6;Q68CN4;P01859	A0A5J6KJ24;Q86TT2;A0A4W9A917;A0A286YES1;Q8NF17;Q6N030;Q5EBM2;P01860;A0A0A0MS07;Q6PYX1;A0A0A0MS08;P0DOX5;Q6GMX6;S6B291;Q6N096;V9HW68;Q6N089;A8K008;Q6MZV7;Q6N095;Q6MZQ6;Q5EFE5;Q6N094;Q6N097;Q7Z351;P01857	IGHG3 (Fragment)		tr|A0A5J6KJ24|A0A5J6KJ24_HUMAN IGHG3 (Fragment) OS=Homo sapiens OX=9606 PE=2 SV=1;tr|Q86TT2|Q86TT2_HUMAN Full-length cDNA clone CS0DI019YF20 of Placenta of Homo sapiens (human) (Fragment) OS=Homo sapiens OX=9606 PE=2 SV=1;tr|A0A4W9A917|A0A4W9A917_HUMAN Imm	31	3	3	14	38.387	351	14	2198700
Q8TA90;B4DPU3;A0A384N6H1;P13639;Q6W6M8;K7EJ74;K7EP67;Q8IXJ3;B4DZB1;B3KX19;Q6IBM8;A8KAP3;Q15029	Q8TA90;B4DPU3;A0A384N6H1;P13639;Q6W6M8	Similar to Elongation factor 2b (Fragment)		tr|Q8TA90|Q8TA90_HUMAN Similar to Elongation factor 2b (Fragment) OS=Homo sapiens OX=9606 PE=2 SV=1;tr|B4DPU3|B4DPU3_HUMAN cDNA FLJ56548, highly similar to Elongation factor 2 OS=Homo sapiens OX=9606 PE=2 SV=1;tr|A0A384N6H1|A0A384N6H1_HUMAN Epididymis secr	13	3	3	6.2	57.5	517	6.2	13337000
B4DL19;A0A4D5RAU4;A0A4D5RAI5;A0A4D5RAG0;A0A4D5RAA5;A0A4D5RA86;A0A4D5RAB7;A0A4D5RAA2;Q5TZZ9;P04083;Q5T3N1;A0A4D5RAH8;A0A4D5RAJ5	B4DL19;A0A4D5RAU4;A0A4D5RAI5;A0A4D5RAG0;A0A4D5RAA5;A0A4D5RA86;A0A4D5RAB7;A0A4D5RAA2;Q5TZZ9;P04083	Annexin		tr|B4DL19|B4DL19_HUMAN Annexin OS=Homo sapiens OX=9606 PE=2 SV=1;tr|A0A4D5RAU4|A0A4D5RAU4_HUMAN Annexin OS=Homo sapiens OX=9606 PE=3 SV=1;tr|A0A4D5RAI5|A0A4D5RAI5_HUMAN Annexin OS=Homo sapiens OX=9606 PE=3 SV=1;tr|A0A4D5RAG0|A0A4D5RAG0_HUMAN Annexin OS=Hom	13	3	3	20.3	19.589	172	20.3	3233800
A0A4P8J4D6;A0A4P8J2G1;Q0KKI6;Q5EFE6;V9HW34;Q6PJF2;Q7Z3Y4;Q6PIL8;Q6P5S8;Q6GMX0;Q8TCD0;P01834;A0A5H1ZRQ3;P0DOX7;A0A4P8J9P8;S6AWD6;S6AWF4;S6BGE9;S6AWD3;S6C4R6;S6B2A1;S6B2C3;S6B294;S6AWE3;Q569I7	A0A4P8J4D6;A0A4P8J2G1;Q0KKI6;Q5EFE6;V9HW34;Q6PJF2;Q7Z3Y4;Q6PIL8;Q6P5S8;Q6GMX0;Q8TCD0;P01834;A0A5H1ZRQ3;P0DOX7	IgK_IGKV1-27 (Fragment)		tr|A0A4P8J4D6|A0A4P8J4D6_HUMAN IgK_IGKV1-27 (Fragment) OS=Homo sapiens OX=9606 PE=2 SV=1;tr|A0A4P8J2G1|A0A4P8J2G1_HUMAN IgK_IGKV2D-29 (Fragment) OS=Homo sapiens OX=9606 PE=2 SV=1;tr|Q0KKI6|Q0KKI6_HUMAN Immunoblobulin light chain (Fragment) OS=Homo sapiens	25	3	3	25.5	22.27	204	25.5	16696000
B2R6L0;Q13885;A4UCT2;Q6P602;Q96HX0;B4DMJ5;Q96B85;B4DXZ5;B4DMU8;Q9UGA2;Q9BUU9;O43209;B4E052;B7Z4N1;Q5ST81;B7ZAK1;B4DQN9;A0A024QZU2;B7ZAF0;Q5JP53;Q6LC01;A0A384NYT8;Q5SU16;A0A384MEE3;B4DY90;P07437;Q9BVA1;Q1KSF8;B4DFH6;A5D907;A5D906;B4DJ43;A0A075B736;B4DE77;Q5SQY0;Q3ZCM7;P04350;A6NNZ2	B2R6L0;Q13885;A4UCT2;Q6P602;Q96HX0;B4DMJ5;Q96B85;B4DXZ5;B4DMU8;Q9UGA2;Q9BUU9;O43209;B4E052;B7Z4N1;Q5ST81;B7ZAK1;B4DQN9;A0A024QZU2;B7ZAF0;Q5JP53;Q6LC01;A0A384NYT8;Q5SU16;A0A384MEE3;B4DY90;P07437;Q9BVA1	Tubulin beta chain		tr|B2R6L0|B2R6L0_HUMAN Tubulin beta chain OS=Homo sapiens OX=9606 PE=2 SV=1;sp|Q13885|TBB2A_HUMAN Tubulin beta-2A chain OS=Homo sapiens OX=9606 GN=TUBB2A PE=1 SV=1;tr|A4UCT2|A4UCT2_HUMAN Tubulin beta 2C (Fragment) OS=Homo sapiens OX=9606 PE=2 SV=1;tr|Q6P60	38	3	1	7.4	49.896	445	7.4	1608500
B3KML9;Q8N6N5;Q8IZ29;Q8IWP6;P68371;B4DNW1	B3KML9;Q8N6N5;Q8IZ29;Q8IWP6;P68371	cDNA FLJ11352 fis, clone HEMBA1000020, highly similar to Tubulin beta-2C chain		tr|B3KML9|B3KML9_HUMAN cDNA FLJ11352 fis, clone HEMBA1000020, highly similar to Tubulin beta-2C chain OS=Homo sapiens OX=9606 PE=2 SV=1;tr|Q8N6N5|Q8N6N5_HUMAN Tubulin beta chain OS=Homo sapiens OX=9606 GN=TUBB2C PE=2 SV=1;tr|Q8IZ29|Q8IZ29_HUMAN Tubulin bet	6	3	1	8.3	44.602	397	8.3	3800800
B7Z645;Q59GL1;Q05CK9;Q0VGD6;Q6MZS5;B2R8Z8;B2R7W4;O60506;O43390;H0YAA0;F6UXX1;B7Z213;B4DMD1;B4DT28;B4DMB1	B7Z645;Q59GL1;Q05CK9;Q0VGD6;Q6MZS5;B2R8Z8;B2R7W4;O60506;O43390	Heterogeneous nuclear ribonucleoprotein Q	SYNCRIP	tr|B7Z645|B7Z645_HUMAN Heterogeneous nuclear ribonucleoprotein Q OS=Homo sapiens OX=9606 GN=SYNCRIP PE=1 SV=1;tr|Q59GL1|Q59GL1_HUMAN Synaptotagmin binding, cytoplasmic RNA interacting protein variant (Fragment) OS=Homo sapiens OX=9606 PE=2 SV=1;tr|Q05CK9|Q	15	3	3	6.5	52.046	464	6.5	3549100
E7DVW5;Q01469;I6L8B7	E7DVW5;Q01469;I6L8B7	Fatty acid binding protein 5 (Psoriasis-associated)	FABP5	tr|E7DVW5|E7DVW5_HUMAN Fatty acid binding protein 5 (Psoriasis-associated) OS=Homo sapiens OX=9606 GN=FABP5 PE=3 SV=1;sp|Q01469|FABP5_HUMAN Fatty acid-binding protein 5 OS=Homo sapiens OX=9606 GN=FABP5 PE=1 SV=3;tr|I6L8B7|I6L8B7_HUMAN Fatty acid-binding pr	3	3	3	32.6	15.164	135	25.2	69144000
P01040;C9J0E4	P01040;C9J0E4	Cystatin-A	CSTA	sp|P01040|CYTA_HUMAN Cystatin-A OS=Homo sapiens OX=9606 GN=CSTA PE=1 SV=1;tr|C9J0E4|C9J0E4_HUMAN Cystatin-A OS=Homo sapiens OX=9606 GN=CSTA PE=1 SV=1	2	3	3	37.8	11.006	98	37.8	7315300
V9HWB4;P11021;B4DEF7	V9HWB4;P11021	Epididymis secretory sperm binding protein Li 89n	HEL-S-89n	tr|V9HWB4|V9HWB4_HUMAN Epididymis secretory sperm binding protein Li 89n OS=Homo sapiens OX=9606 GN=HEL-S-89n PE=2 SV=1;sp|P11021|BIP_HUMAN Endoplasmic reticulum chaperone BiP OS=Homo sapiens OX=9606 GN=HSPA5 PE=1 SV=2	3	3	3	6.3	72.332	654	6.3	6425200
P22528	P22528	Cornifin-B	SPRR1B	sp|P22528|SPR1B_HUMAN Cornifin-B OS=Homo sapiens OX=9606 GN=SPRR1B PE=1 SV=2	1	3	0	61.8	9.8875	89	43.8	16810000
P47929	P47929	Galectin-7	LGALS7	sp|P47929|LEG7_HUMAN Galectin-7 OS=Homo sapiens OX=9606 GN=LGALS7 PE=1 SV=2	1	3	3	25	15.075	136	25	73328000
V9HW80;P55072;Q96IF9;Q9HAP1;Q9NTC4;Q0IIN5	V9HW80;P55072;Q96IF9	Epididymis luminal protein 220	HEL-S-70	tr|V9HW80|V9HW80_HUMAN Epididymis luminal protein 220 OS=Homo sapiens OX=9606 GN=HEL-S-70 PE=1 SV=1;sp|P55072|TERA_HUMAN Transitional endoplasmic reticulum ATPase OS=Homo sapiens OX=9606 GN=VCP PE=1 SV=4;tr|Q96IF9|Q96IF9_HUMAN VCP protein (Fragment) OS=Hom	6	3	3	4.3	89.321	806	4.3	7061800
V9HW98;P62258;I3L0W5;B4DJF2;I3L3T1;B4DJB0;G9K389;G9K388;K7EM20;B7ZA86	V9HW98;P62258;I3L0W5;B4DJF2;I3L3T1;B4DJB0;G9K389;G9K388	Epididymis luminal protein 2	HEL2	tr|V9HW98|V9HW98_HUMAN Epididymis luminal protein 2 OS=Homo sapiens OX=9606 GN=HEL2 PE=1 SV=1;sp|P62258|1433E_HUMAN 14-3-3 protein epsilon OS=Homo sapiens OX=9606 GN=YWHAE PE=1 SV=1;tr|I3L0W5|I3L0W5_HUMAN 14-3-3 protein epsilon OS=Homo sapiens OX=9606 GN=Y	10	3	2	11.8	29.174	255	11.8	6147600
Q2I377	Q2I377	Small proline rich protein		tr|Q2I377|Q2I377_HUMAN Small proline rich protein OS=Homo sapiens OX=9606 PE=2 SV=1	1	3	1	74	8.1324	73	63	1011900
Q5D862	Q5D862	Filaggrin-2	FLG2	sp|Q5D862|FILA2_HUMAN Filaggrin-2 OS=Homo sapiens OX=9606 GN=FLG2 PE=1 SV=1	1	3	3	1.8	248.07	2391	1.8	3873900
Q8WVV4	Q8WVV4	Protein POF1B	POF1B	sp|Q8WVV4|POF1B_HUMAN Protein POF1B OS=Homo sapiens OX=9606 GN=POF1B PE=1 SV=3	1	3	3	6.3	68.064	589	6.3	2887100
Q96P63;Q3SYB5	Q96P63;Q3SYB5	Serpin B12	SERPINB12	sp|Q96P63|SPB12_HUMAN Serpin B12 OS=Homo sapiens OX=9606 GN=SERPINB12 PE=1 SV=1;tr|Q3SYB5|Q3SYB5_HUMAN SERPINB12 protein OS=Homo sapiens OX=9606 GN=SERPINB12 PE=2 SV=1	2	3	3	17	46.276	405	9.9	8484800
K7ENX2;K7EM19;B3KUF8;A0A024R1Z6;Q99536;K7ER81;K7ESA3	K7ENX2;K7EM19;B3KUF8;A0A024R1Z6;Q99536;K7ER81;K7ESA3	Synaptic vesicle membrane protein VAT-1 homolog (Fragment)	VAT1	tr|K7ENX2|K7ENX2_HUMAN Synaptic vesicle membrane protein VAT-1 homolog (Fragment) OS=Homo sapiens OX=9606 GN=VAT1 PE=1 SV=1;tr|K7EM19|K7EM19_HUMAN Synaptic vesicle membrane protein VAT-1 homolog (Fragment) OS=Homo sapiens OX=9606 GN=VAT1 PE=1 SV=1;tr|B3KUF	7	2	2	20.5	16.349	151	20.5	1194700
Q68CT4;E7EN95;A0A024R321;O75369;H7C5L4	Q68CT4;E7EN95;A0A024R321;O75369;H7C5L4	Uncharacterized protein DKFZp686A1668	DKFZp686A1668	tr|Q68CT4|Q68CT4_HUMAN Uncharacterized protein DKFZp686A1668 OS=Homo sapiens OX=9606 GN=DKFZp686A1668 PE=2 SV=1;tr|E7EN95|E7EN95_HUMAN Filamin-B OS=Homo sapiens OX=9606 GN=FLNB PE=1 SV=1;tr|A0A024R321|A0A024R321_HUMAN Filamin B, beta (Actin binding protein	5	2	2	0.8	256.33	2409	0.8	513540
Q0P6H7;Q53G41;A0A024R3J1;Q14134;B7Z8U9;E9PRL4;B7Z5V5;B7Z5V8	Q0P6H7;Q53G41;A0A024R3J1;Q14134;B7Z8U9;E9PRL4;B7Z5V5;B7Z5V8	TRIM29 protein	TRIM29	tr|Q0P6H7|Q0P6H7_HUMAN TRIM29 protein OS=Homo sapiens OX=9606 GN=TRIM29 PE=1 SV=2;tr|Q53G41|Q53G41_HUMAN Tripartite motif protein TRIM29 isoform alpha variant (Fragment) OS=Homo sapiens OX=9606 PE=2 SV=1;tr|A0A024R3J1|A0A024R3J1_HUMAN Tripartite motif-cont	8	2	2	5.4	50.829	446	5.4	1275900
B7Z597;B3GQS7;A0A024R3X4;P10809;A0A0S2Z415;C9JL25;E7EXB4;Q53SE2;E7ESH4;B7Z5E7;B7Z4F6	B7Z597;B3GQS7;A0A024R3X4;P10809;A0A0S2Z415;C9JL25;E7EXB4;Q53SE2;E7ESH4;B7Z5E7;B7Z4F6	cDNA FLJ54373, highly similar to 60 kDa heat shock protein, mitochondrial		tr|B7Z597|B7Z597_HUMAN cDNA FLJ54373, highly similar to 60 kDa heat shock protein, mitochondrial OS=Homo sapiens OX=9606 PE=2 SV=1;tr|B3GQS7|B3GQS7_HUMAN Mitochondrial heat shock 60kD protein 1 variant 1 OS=Homo sapiens OX=9606 GN=HSPD1 PE=2 SV=1;tr|A0A024	11	2	2	6.6	60.047	564	6.6	1923200
A4QMW8;E2DRY6;A0A2R8Y6G6;A0A024R4F1;P06733	A4QMW8;E2DRY6;A0A2R8Y6G6;A0A024R4F1;P06733	ENO1 protein (Fragment)	ENO1	tr|A4QMW8|A4QMW8_HUMAN ENO1 protein (Fragment) OS=Homo sapiens OX=9606 GN=ENO1 PE=2 SV=1;tr|E2DRY6|E2DRY6_HUMAN C-myc promoter-binding protein 1 OS=Homo sapiens OX=9606 PE=2 SV=1;tr|A0A2R8Y6G6|A0A2R8Y6G6_HUMAN Alpha-enolase OS=Homo sapiens OX=9606 GN=ENO1	5	2	2	25.9	14.536	135	25.9	5571200
H3BMH2;H3BSC1;A0A024R5Z8;B4DMN1;P62491;Q15907;M0R377;M0R2D0;H3BN38;B4DQU5	H3BMH2;H3BSC1;A0A024R5Z8;B4DMN1;P62491;Q15907;M0R377;M0R2D0;H3BN38;B4DQU5	Ras-related protein Rab-11A (Fragment)	RAB11A	tr|H3BMH2|H3BMH2_HUMAN Ras-related protein Rab-11A (Fragment) OS=Homo sapiens OX=9606 GN=RAB11A PE=4 SV=1;tr|H3BSC1|H3BSC1_HUMAN Ras-related protein Rab-11A OS=Homo sapiens OX=9606 GN=RAB11A PE=1 SV=1;tr|A0A024R5Z8|A0A024R5Z8_HUMAN RAB11A, member RAS oncog	10	2	2	12.3	17.668	155	12.3	0
I3NI03;I3L3U6;B4DNP9;B4DJS0;B4DLN6;B4DUA5;H7BZ94;B4DNL5;A0A024R8S5;P07237;I3L514;I3L0S0	I3NI03;I3L3U6;B4DNP9;B4DJS0;B4DLN6;B4DUA5;H7BZ94;B4DNL5;A0A024R8S5;P07237;I3L514;I3L0S0	Protein disulfide-isomerase (Fragment)	P4HB	tr|I3NI03|I3NI03_HUMAN Protein disulfide-isomerase (Fragment) OS=Homo sapiens OX=9606 GN=P4HB PE=1 SV=1;tr|I3L3U6|I3L3U6_HUMAN Protein disulfide-isomerase (Fragment) OS=Homo sapiens OX=9606 GN=P4HB PE=1 SV=1;tr|B4DNP9|B4DNP9_HUMAN cDNA FLJ59939, highly sim	12	2	2	14.5	18.513	166	14.5	3621700
B3KVX6;Q8TB01;Q6NWZ1;A0A024RBH2;Q07065	B3KVX6;Q8TB01;Q6NWZ1;A0A024RBH2;Q07065	cDNA FLJ41699 fis, clone HCHON2004776, highly similar to Homo sapiens cytoskeleton-associated protein 4 (CKAP4), mRNA		tr|B3KVX6|B3KVX6_HUMAN cDNA FLJ41699 fis, clone HCHON2004776, highly similar to Homo sapiens cytoskeleton-associated protein 4 (CKAP4), mRNA OS=Homo sapiens OX=9606 PE=2 SV=1;tr|Q8TB01|Q8TB01_HUMAN Similar to cytoskeleton-associated protein 4 (Fragment) OS	5	2	2	6.3	58.15	521	6.3	728310
A8K6T3;A0A024RC29;Q14574	A8K6T3;A0A024RC29;Q14574	cDNA FLJ78674, highly similar to Homo sapiens desmocollin type 4		tr|A8K6T3|A8K6T3_HUMAN cDNA FLJ78674, highly similar to Homo sapiens desmocollin type 4 OS=Homo sapiens OX=9606 PE=2 SV=1;tr|A0A024RC29|A0A024RC29_HUMAN Desmocollin 3, isoform CRA_b OS=Homo sapiens OX=9606 GN=DSC3 PE=4 SV=1;sp|Q14574|DSC3_HUMAN Desmocollin	3	2	2	2.6	99.978	896	2.6	3398400
Q6PK50;B4DMA2;B4DGL0;A0A024RD80;P08238;Q14568;Q58FF8	Q6PK50;B4DMA2;B4DGL0;A0A024RD80;P08238;Q14568;Q58FF8	HSP90AB1 protein (Fragment)	HSP90AB1	tr|Q6PK50|Q6PK50_HUMAN HSP90AB1 protein (Fragment) OS=Homo sapiens OX=9606 GN=HSP90AB1 PE=1 SV=1;tr|B4DMA2|B4DMA2_HUMAN cDNA FLJ54023, highly similar to Heat shock protein HSP 90-beta OS=Homo sapiens OX=9606 PE=2 SV=1;tr|B4DGL0|B4DGL0_HUMAN cDNA FLJ53619,	7	2	1	6.8	40.295	351	6.8	9151000
M0R019;M0R2T0;B4DEG4;A0A087X0X3;P52272;M0R0Y6;M0QYQ7;M0R0N3;Q7KYM9;Q59ES8	M0R019;M0R2T0;B4DEG4;A0A087X0X3;P52272;M0R0Y6;M0QYQ7;M0R0N3;Q7KYM9;Q59ES8	Heterogeneous nuclear ribonucleoprotein M (Fragment)	HNRNPM	tr|M0R019|M0R019_HUMAN Heterogeneous nuclear ribonucleoprotein M (Fragment) OS=Homo sapiens OX=9606 GN=HNRNPM PE=1 SV=8;tr|M0R2T0|M0R2T0_HUMAN Heterogeneous nuclear ribonucleoprotein M (Fragment) OS=Homo sapiens OX=9606 GN=HNRNPM PE=1 SV=1;tr|B4DEG4|B4DEG4	10	2	2	8.8	37.627	352	8.8	2122800
A0A0A0MSI0;B2R4P2;A0A384NPQ2;Q06830;A0A0A0MRQ5;H7C3T4;V9HW63;Q13162	A0A0A0MSI0;B2R4P2;A0A384NPQ2;Q06830;A0A0A0MRQ5;H7C3T4;V9HW63;Q13162	Peroxiredoxin-1 (Fragment)	PRDX1	tr|A0A0A0MSI0|A0A0A0MSI0_HUMAN Peroxiredoxin-1 (Fragment) OS=Homo sapiens OX=9606 GN=PRDX1 PE=1 SV=1;tr|B2R4P2|B2R4P2_HUMAN Peroxiredoxin OS=Homo sapiens OX=9606 PE=2 SV=1;tr|A0A384NPQ2|A0A384NPQ2_HUMAN Peroxiredoxin OS=Homo sapiens OX=9606 PE=2 SV=1;sp|Q0	8	2	2	8.8	18.976	171	8.8	4848800
A0A286YER3;A0A286YFC8;A0A286YFB2;A0A286YFM8;A0A286YFL2;A0A286YFA2;B3KSC3;A0A286YF22;A0A2C9F2M7;V9HW79;O43175;A0A286YF34	A0A286YER3;A0A286YFC8;A0A286YFB2;A0A286YFM8;A0A286YFL2;A0A286YFA2;B3KSC3;A0A286YF22;A0A2C9F2M7;V9HW79;O43175;A0A286YF34	D-3-phosphoglycerate dehydrogenase	PHGDH	tr|A0A286YER3|A0A286YER3_HUMAN D-3-phosphoglycerate dehydrogenase OS=Homo sapiens OX=9606 GN=PHGDH PE=1 SV=1;tr|A0A286YFC8|A0A286YFC8_HUMAN D-3-phosphoglycerate dehydrogenase OS=Homo sapiens OX=9606 GN=PHGDH PE=1 SV=1;tr|A0A286YFB2|A0A286YFB2_HUMAN D-3-pho	12	2	2	26.8	10.437	97	26.8	5650900
B4DRD7;H3BRU6;F8VZX2;A0A384N6B9;Q15366;H3BSS4;F8VRH0	B4DRD7;H3BRU6;F8VZX2;A0A384N6B9;Q15366;H3BSS4;F8VRH0	cDNA FLJ54752, highly similar to Poly(rC)-binding protein 2		tr|B4DRD7|B4DRD7_HUMAN cDNA FLJ54752, highly similar to Poly(rC)-binding protein 2 OS=Homo sapiens OX=9606 PE=2 SV=1;tr|H3BRU6|H3BRU6_HUMAN Poly(rC)-binding protein 2 (Fragment) OS=Homo sapiens OX=9606 GN=PCBP2 PE=1 SV=1;tr|F8VZX2|F8VZX2_HUMAN Poly(rC)-bin	7	2	1	7.8	29.737	282	7.8	0
D6RA73;D6RJI2;A0A3B3ITI4;B7Z1V7;B7Z4V2;V9HW84;A0A384P5G6;Q8N1C8;P38646	D6RA73;D6RJI2;A0A3B3ITI4;B7Z1V7;B7Z4V2;V9HW84;A0A384P5G6;Q8N1C8;P38646	Stress-70 protein, mitochondrial (Fragment)	HSPA9	tr|D6RA73|D6RA73_HUMAN Stress-70 protein, mitochondrial (Fragment) OS=Homo sapiens OX=9606 GN=HSPA9 PE=1 SV=1;tr|D6RJI2|D6RJI2_HUMAN Stress-70 protein, mitochondrial (Fragment) OS=Homo sapiens OX=9606 GN=HSPA9 PE=1 SV=1;tr|A0A3B3ITI4|A0A3B3ITI4_HUMAN Stres	9	2	2	37.1	6.8096	62	37.1	2087000
A0A5C2G5A4;A0A5C2G7N0;A0A5C2GXX4;A0A5C2GQN0;A0A5C2GN65;A0A5C2GHB1;A0A5C2GG06;A0A5C2GFU7;A0A5C2GW69;A0A5C2GNA0;A0A5C2GEN7;A0A5C2GBA0;A0A5C2G805;A0A068LN13;A0A5C2GUJ3;A0A5C2GRS7;A0A5C2GPN4;A0A5C2GNU5;A0A5C2GND8;A0A5C2GN26;A0A5C2GMH5;A0A5C2GGY0;A0A5C2GGI3;B1N7B6;A0A5C2GUY3;A0A5C2GSS1;A0A5C2GR65;A0A5C2GNP1;A0A5C2GMX6;A0A5C2GLW9;A0A5C2GKZ0;A0A5C2GJV9;A0A5C2GGR0;A0A5C2GFL3;A0A5C2GEH1;A0A5C2GE91;A0A5C2G…	A0A5C2G5A4;A0A5C2G7N0;A0A5C2GXX4;A0A5C2GQN0;A0A5C2GN65;A0A5C2GHB1;A0A5C2GG06;A0A5C2GFU7;A0A5C2GW69;A0A5C2GNA0;A0A5C2GEN7;A0A5C2GBA0;A0A5C2G805;A0A068LN13;A0A5C2GUJ3;A0A5C2GRS7;A0A5C2GPN4;A0A5C2GNU5;A0A5C2GND8;A0A5C2GN26;A0A5C2GMH5;A0A5C2GGY0;A0A5C2GGI3;B1N7B6;A0A5C2GUY3;A0A5C2GSS1;A0A5C2GR65;A0A5C2GNP1;A0A5C2GMX6;A0A5C2GLW9;A0A5C2GKZ0;A0A5C2GJV9;A0A5C2GGR0;A0A5C2GFL3;A0A5C2GEH1;A0A5C2GE91;A0A5C2G…	IGH c169_heavy__IGHV3-33_IGHD6-19_IGHJ6 (Fragment)		tr|A0A5C2G5A4|A0A5C2G5A4_HUMAN IGH c169_heavy__IGHV3-33_IGHD6-19_IGHJ6 (Fragment) OS=Homo sapiens OX=9606 PE=2 SV=1;tr|A0A5C2G7N0|A0A5C2G7N0_HUMAN IGH c368_heavy__IGHV3-30_IGHD2-8_IGHJ4 (Fragment) OS=Homo sapiens OX=9606 PE=2 SV=1;tr|A0A5C2GXX4|A0A5C2GXX4_	224	2	2	32.6	14.326	129	32.6	982470
A0A5F9ZH78;P05089;A0A5F9ZGN6	A0A5F9ZH78;P05089;A0A5F9ZGN6	Arginase-1	ARG1	tr|A0A5F9ZH78|A0A5F9ZH78_HUMAN Arginase-1 OS=Homo sapiens OX=9606 GN=ARG1 PE=1 SV=1;sp|P05089|ARGI1_HUMAN Arginase-1 OS=Homo sapiens OX=9606 GN=ARG1 PE=1 SV=2;tr|A0A5F9ZGN6|A0A5F9ZGN6_HUMAN Arginase OS=Homo sapiens OX=9606 GN=ARG1 PE=1 SV=1	3	2	2	7.6	25.66	237	7.6	3708700
B4DM82;V9HWF5;B2RE56;A8K486;P62937;E5RIZ5;F8WE65;C9J5S7;Q71V99	B4DM82;V9HWF5;B2RE56;A8K486;P62937;E5RIZ5;F8WE65;C9J5S7;Q71V99	Peptidyl-prolyl cis-trans isomerase		tr|B4DM82|B4DM82_HUMAN Peptidyl-prolyl cis-trans isomerase OS=Homo sapiens OX=9606 PE=2 SV=1;tr|V9HWF5|V9HWF5_HUMAN Peptidyl-prolyl cis-trans isomerase OS=Homo sapiens OX=9606 GN=HEL-S-69p PE=1 SV=1;tr|B2RE56|B2RE56_HUMAN Peptidyl-prolyl cis-trans isomeras	9	2	2	22.5	14.085	129	22.5	3208200
Q5JPJ9;B2RBR3;A8K4E0;O95274	Q5JPJ9;B2RBR3;A8K4E0;O95274	Uncharacterized protein DKFZp686D0114	DKFZp686D0114	tr|Q5JPJ9|Q5JPJ9_HUMAN Uncharacterized protein DKFZp686D0114 OS=Homo sapiens OX=9606 GN=DKFZp686D0114 PE=4 SV=1;tr|B2RBR3|B2RBR3_HUMAN LY6/PLAUR domain containing 3 OS=Homo sapiens OX=9606 GN=LYPD3 PE=2 SV=1;tr|A8K4E0|A8K4E0_HUMAN cDNA FLJ78122 OS=Homo sap	4	2	2	9.9	30.497	294	9.9	2419400
B2CIS9;A9UFC0;P31944	B2CIS9;A9UFC0;P31944	Caspase 14, apoptosis-related cysteine peptidase	CASP14	tr|B2CIS9|B2CIS9_HUMAN Caspase 14, apoptosis-related cysteine peptidase OS=Homo sapiens OX=9606 GN=CASP14 PE=2 SV=1;tr|A9UFC0|A9UFC0_HUMAN Caspase 14 OS=Homo sapiens OX=9606 GN=CASP14 PE=2 SV=1;sp|P31944|CASPE_HUMAN Caspase-14 OS=Homo sapiens OX=9606 GN=CA	3	2	2	9.9	27.679	242	9.9	1356300
B3KRK8;B0YJC4;V9HWE1;Q53HU8;P08670;A0A1B0GVG8;A0A1B0GTT5;H7C5W5;Q96GE1;B0YJC5;Q7L4M3;B3KY79;Q9H319;Q53SB5;Q45VM8;Q45VM7;Q45VM6;L7RDA5;B3KWQ6;A5Z217;A0A384NPX1;P08729;P41219;P17661;Q9NSB2	B3KRK8;B0YJC4;V9HWE1;Q53HU8;P08670;A0A1B0GVG8;A0A1B0GTT5;H7C5W5;Q96GE1;B0YJC5;Q7L4M3;B3KY79;Q9H319;Q53SB5;Q45VM8;Q45VM7;Q45VM6;L7RDA5;B3KWQ6;A5Z217;A0A384NPX1;P08729;P41219;P17661;Q9NSB2	cDNA FLJ34494 fis, clone HLUNG2005030, highly similar to VIMENTIN		tr|B3KRK8|B3KRK8_HUMAN cDNA FLJ34494 fis, clone HLUNG2005030, highly similar to VIMENTIN OS=Homo sapiens OX=9606 PE=2 SV=1;tr|B0YJC4|B0YJC4_HUMAN Vimentin OS=Homo sapiens OX=9606 GN=VIM PE=1 SV=1;tr|V9HWE1|V9HWE1_HUMAN Epididymis luminal protein 113 OS=Hom	25	2	1	5.4	46.976	407	5.4	595430
B7Z437;B7Z5V2;V9HW42;Q6NUR7;E7EQR4;B2R6J2;P15311	B7Z437;B7Z5V2;V9HW42;Q6NUR7;E7EQR4;B2R6J2;P15311	cDNA FLJ53435, highly similar to Ezrin		tr|B7Z437|B7Z437_HUMAN cDNA FLJ53435, highly similar to Ezrin OS=Homo sapiens OX=9606 PE=2 SV=1;tr|B7Z5V2|B7Z5V2_HUMAN cDNA FLJ54141, highly similar to Ezrin OS=Homo sapiens OX=9606 PE=2 SV=1;tr|V9HW42|V9HW42_HUMAN Epididymis secretory protein Li 105 OS=Ho	7	2	2	3.7	51.266	429	3.7	1517800
B2R7B5;Q07666;B3KTS3;B4E043;B4DDX2;Q5VWX1	B2R7B5;Q07666;B3KTS3;B4E043;B4DDX2;Q5VWX1	cDNA, FLJ93365, highly similar to Homo sapiens KH domain containing, RNA binding, signal transduction associated 1 (KHDRBS1), mRNA		tr|B2R7B5|B2R7B5_HUMAN cDNA, FLJ93365, highly similar to Homo sapiens KH domain containing, RNA binding, signal transduction associated 1 (KHDRBS1), mRNA OS=Homo sapiens OX=9606 PE=2 SV=1;sp|Q07666|KHDR1_HUMAN KH domain-containing, RNA-binding, signal tran	6	2	2	10.8	48.225	443	10.8	24813000
B4DUZ8;B4DNW7;B4DNA3;D3DPU2;B2RDY9;Q01518;Q5T0R8;Q5T0S3;Q5T0R7;Q5T0R6;Q5T0R5;Q5T0R4;Q5T0R3;Q5T0R2;Q5T0R1;Q5T0R9;B4DNY3;B4DI38	B4DUZ8;B4DNW7;B4DNA3;D3DPU2;B2RDY9;Q01518;Q5T0R8;Q5T0S3;Q5T0R7;Q5T0R6;Q5T0R5;Q5T0R4;Q5T0R3;Q5T0R2;Q5T0R1;Q5T0R9;B4DNY3;B4DI38	Adenylyl cyclase-associated protein		tr|B4DUZ8|B4DUZ8_HUMAN Adenylyl cyclase-associated protein OS=Homo sapiens OX=9606 PE=2 SV=1;tr|B4DNW7|B4DNW7_HUMAN Adenylyl cyclase-associated protein OS=Homo sapiens OX=9606 PE=2 SV=1;tr|B4DNA3|B4DNA3_HUMAN Adenylyl cyclase-associated protein OS=Homo sap	18	2	2	4.5	45.943	422	4.5	1709200
B4DE78;B3KNB4;P61981;B4DHC4	B4DE78;B3KNB4;P61981;B4DHC4	cDNA FLJ52141, highly similar to 14-3-3 protein gamma		tr|B4DE78|B4DE78_HUMAN cDNA FLJ52141, highly similar to 14-3-3 protein gamma OS=Homo sapiens OX=9606 PE=2 SV=1;tr|B3KNB4|B3KNB4_HUMAN cDNA FLJ14168 fis, clone NT2RP2001440, highly similar to 14-3-3 protein gamma OS=Homo sapiens OX=9606 PE=2 SV=1;sp|P61981|	4	2	1	10.1	23.502	207	10.1	1538800
B4DU44;P07476	B4DU44;P07476	Involucrin		tr|B4DU44|B4DU44_HUMAN Involucrin OS=Homo sapiens OX=9606 PE=2 SV=1;sp|P07476|INVO_HUMAN Involucrin OS=Homo sapiens OX=9606 GN=IVL PE=1 SV=2	2	2	1	8.2	69.603	595	4.9	2320700
B4DWR5	B4DWR5	cDNA FLJ51358, highly similar to Involucrin		tr|B4DWR5|B4DWR5_HUMAN cDNA FLJ51358, highly similar to Involucrin OS=Homo sapiens OX=9606 PE=2 SV=1	1	2	1	10.9	52.524	449	6.5	4543400
B4E112;E9PP50;V9HWI5;P23528;E9PLJ3;E9PS23;E9PQB7;G3V1A4;Q549N0;E9PK25;Q9Y281	B4E112;E9PP50;V9HWI5;P23528;E9PLJ3;E9PS23;E9PQB7;G3V1A4;Q549N0;E9PK25;Q9Y281	cDNA FLJ51435, moderately similar to Cofilin-1		tr|B4E112|B4E112_HUMAN cDNA FLJ51435, moderately similar to Cofilin-1 OS=Homo sapiens OX=9606 PE=2 SV=1;tr|E9PP50|E9PP50_HUMAN Cofilin-1 (Fragment) OS=Homo sapiens OX=9606 GN=CFL1 PE=1 SV=8;tr|V9HWI5|V9HWI5_HUMAN Cofilin 1 (Non-muscle), isoform CRA_b OS=Ho	11	2	2	20.5	12.459	112	20.5	14792000
B5MDF5;P62826;A0A087X0W0;B4DV51;F5H018;J3KQE5	B5MDF5;P62826;A0A087X0W0;B4DV51;F5H018;J3KQE5	GTP-binding nuclear protein Ran	RAN	tr|B5MDF5|B5MDF5_HUMAN GTP-binding nuclear protein Ran OS=Homo sapiens OX=9606 GN=RAN PE=1 SV=1;sp|P62826|RAN_HUMAN GTP-binding nuclear protein Ran OS=Homo sapiens OX=9606 GN=RAN PE=1 SV=3;tr|A0A087X0W0|A0A087X0W0_HUMAN GTP-binding nuclear protein Ran OS=H	6	2	2	9	26.224	233	9	2854400
Q53RR5;E9PG15;P27348	Q53RR5;E9PG15;P27348	Uncharacterized protein YWHAQ (Fragment)	YWHAQ	tr|Q53RR5|Q53RR5_HUMAN Uncharacterized protein YWHAQ (Fragment) OS=Homo sapiens OX=9606 GN=YWHAQ PE=3 SV=1;tr|E9PG15|E9PG15_HUMAN 14-3-3 protein theta (Fragment) OS=Homo sapiens OX=9606 GN=YWHAQ PE=1 SV=1;sp|P27348|1433T_HUMAN 14-3-3 protein theta OS=Homo	3	2	1	21.4	11.199	98	21.4	528830
E9PPU1;H0YEU2;E9PL09;Q53G83;P23396;E9PQ96;E9PSF4;E9PJH4;F2Z2S8;H0YF32;E9PK82;H0YCJ7;Q9NQS8	E9PPU1;H0YEU2;E9PL09;Q53G83;P23396;E9PQ96;E9PSF4;E9PJH4;F2Z2S8;H0YF32;E9PK82;H0YCJ7;Q9NQS8	40S ribosomal protein S3	RPS3	tr|E9PPU1|E9PPU1_HUMAN 40S ribosomal protein S3 OS=Homo sapiens OX=9606 GN=RPS3 PE=1 SV=1;tr|H0YEU2|H0YEU2_HUMAN 40S ribosomal protein S3 (Fragment) OS=Homo sapiens OX=9606 GN=RPS3 PE=1 SV=1;tr|E9PL09|E9PL09_HUMAN 40S ribosomal protein S3 OS=Homo sapiens O	13	2	2	16.5	17.407	158	16.5	6300300
F8W1R7;G3V1V0;P60660;G3V1Y7;Q6IBG5;F8VPF3;J3KND3;G8JLA2;F8W1I5;A0A024RB31;B4E368;B7Z6Z4;P14649	F8W1R7;G3V1V0;P60660;G3V1Y7;Q6IBG5;F8VPF3;J3KND3;G8JLA2;F8W1I5;A0A024RB31;B4E368;B7Z6Z4;P14649	Myosin light polypeptide 6	MYL6	tr|F8W1R7|F8W1R7_HUMAN Myosin light polypeptide 6 OS=Homo sapiens OX=9606 GN=MYL6 PE=1 SV=1;tr|G3V1V0|G3V1V0_HUMAN Myosin light polypeptide 6 OS=Homo sapiens OX=9606 GN=MYL6 PE=1 SV=1;sp|P60660|MYL6_HUMAN Myosin light polypeptide 6 OS=Homo sapiens OX=9606	13	2	2	17.2	16.29	145	17.2	2965900
Q6PKI6;Q7KZ24;H0Y449;P67809;A0A0D9SEI8;Q59EB5;Q59HE1;A0A024RAV4;B2RCC2;A0A384MDP4;A0A024RAQ1;Q9Y2T7;P16989	Q6PKI6;Q7KZ24;H0Y449;P67809;A0A0D9SEI8;Q59EB5;Q59HE1;A0A024RAV4;B2RCC2;A0A384MDP4;A0A024RAQ1;Q9Y2T7;P16989	YBX1 protein (Fragment)	YBX1	tr|Q6PKI6|Q6PKI6_HUMAN YBX1 protein (Fragment) OS=Homo sapiens OX=9606 GN=YBX1 PE=2 SV=1;tr|Q7KZ24|Q7KZ24_HUMAN Nuclease sensitive element binding protein-1 OS=Homo sapiens OX=9606 PE=2 SV=1;tr|H0Y449|H0Y449_HUMAN Y-box-binding protein 1 (Fragment) OS=Homo	13	2	2	13.5	29.374	266	13.5	2096300
J3KRG2;Q96QA5	J3KRG2;Q96QA5	Gasdermin-A (Fragment)	GSDMA	tr|J3KRG2|J3KRG2_HUMAN Gasdermin-A (Fragment) OS=Homo sapiens OX=9606 GN=GSDMA PE=1 SV=8;sp|Q96QA5|GSDMA_HUMAN Gasdermin-A OS=Homo sapiens OX=9606 GN=GSDMA PE=1 SV=4	2	2	2	10.1	17.791	158	10.1	1247200
K7ESA0;K7ERX7;V9HW26;P25705;K7EQH4;K7EJP1;B4DGW3;K7EK77	K7ESA0;K7ERX7;V9HW26;P25705;K7EQH4;K7EJP1;B4DGW3;K7EK77	ATP synthase subunit alpha, mitochondrial	ATP5F1A	tr|K7ESA0|K7ESA0_HUMAN ATP synthase subunit alpha, mitochondrial OS=Homo sapiens OX=9606 GN=ATP5F1A PE=1 SV=1;tr|K7ERX7|K7ERX7_HUMAN ATP synthase subunit alpha, mitochondrial (Fragment) OS=Homo sapiens OX=9606 GN=ATP5F1A PE=1 SV=1;tr|V9HW26|V9HW26_HUMAN AT	8	2	2	36.4	8.2643	77	36.4	3564500
Q86U12;O75322;Q2VPJ6;Q8TBA7;K9JA46;P07900	Q86U12;O75322;Q2VPJ6;Q8TBA7;K9JA46;P07900	Full-length cDNA clone CS0CAP007YF18 of Thymus of Homo sapiens (human)		tr|Q86U12|Q86U12_HUMAN Full-length cDNA clone CS0CAP007YF18 of Thymus of Homo sapiens (human) OS=Homo sapiens OX=9606 PE=2 SV=1;tr|O75322|O75322_HUMAN Hsp89-alpha-delta-N OS=Homo sapiens OX=9606 PE=2 SV=1;tr|Q2VPJ6|Q2VPJ6_HUMAN HSP90AA1 protein (Fragment)	6	2	1	5.8	49.358	413	5.8	2680900
P22531;Q96RM1;P35326;P35325;P22532;Q9BYE4	P22531;Q96RM1;P35326;P35325;P22532;Q9BYE4	Small proline-rich protein 2E	SPRR2E	sp|P22531|SPR2E_HUMAN Small proline-rich protein 2E OS=Homo sapiens OX=9606 GN=SPRR2E PE=2 SV=2;sp|Q96RM1|SPR2F_HUMAN Small proline-rich protein 2F OS=Homo sapiens OX=9606 GN=SPRR2F PE=3 SV=1;sp|P35326|SPR2A_HUMAN Small proline-rich protein 2A OS=Homo sapi	6	2	2	36.1	7.8553	72	36.1	2759700
Q6FHY3;P23490;O60354	Q6FHY3;P23490;O60354	LOR protein	LOR	tr|Q6FHY3|Q6FHY3_HUMAN LOR protein OS=Homo sapiens OX=9606 GN=LOR PE=2 SV=1;sp|P23490|LORI_HUMAN Loricrin OS=Homo sapiens OX=9606 GN=LORICRIN PE=1 SV=2;tr|O60354|O60354_HUMAN Loricrin OS=Homo sapiens OX=9606 PE=2 SV=1	3	2	2	6.3	26.019	316	6.3	7807300
P26599;A0A0D9SF20;A6NLN1;A0A0U1RRM4;A0A087WUW5;K7ES59;A0A087WU68;K7EKJ7;Q59H49;A0A024R163;O95758	P26599;A0A0D9SF20;A6NLN1;A0A0U1RRM4	Polypyrimidine tract-binding protein 1	PTBP1	sp|P26599|PTBP1_HUMAN Polypyrimidine tract-binding protein 1 OS=Homo sapiens OX=9606 GN=PTBP1 PE=1 SV=1;tr|A0A0D9SF20|A0A0D9SF20_HUMAN Polypyrimidine tract binding protein 1, isoform CRA_e OS=Homo sapiens OX=9606 GN=PTBP1 PE=1 SV=1;tr|A6NLN1|A6NLN1_HUMAN P	11	2	2	6	57.221	531	4.3	1316600
P27482	P27482	Calmodulin-like protein 3	CALML3	sp|P27482|CALL3_HUMAN Calmodulin-like protein 3 OS=Homo sapiens OX=9606 GN=CALML3 PE=1 SV=2	1	2	2	19.5	16.891	149	19.5	25058000
Q53SS8;Q15365;F8VTZ0;F8W0G4;F8VXH9;F8W1G6;B4DLC0;J3QT27;Q5MJP6;E9PFP8;P57721	Q53SS8;Q15365;F8VTZ0;F8W0G4;F8VXH9;F8W1G6;B4DLC0;J3QT27;Q5MJP6;E9PFP8;P57721	Epididymis secretory protein Li 85	PCBP1	tr|Q53SS8|Q53SS8_HUMAN Epididymis secretory protein Li 85 OS=Homo sapiens OX=9606 GN=PCBP1 PE=2 SV=1;sp|Q15365|PCBP1_HUMAN Poly(rC)-binding protein 1 OS=Homo sapiens OX=9606 GN=PCBP1 PE=1 SV=2;tr|F8VTZ0|F8VTZ0_HUMAN Poly(rC)-binding protein 2 (Fragment) OS	11	2	1	6.2	37.497	356	6.2	1355400
Q6ZVX7	Q6ZVX7	F-box only protein 50	NCCRP1	sp|Q6ZVX7|FBX50_HUMAN F-box only protein 50 OS=Homo sapiens OX=9606 GN=NCCRP1 PE=1 SV=1	1	2	2	4.4	30.847	275	4.4	6222200
Q86VR7	Q86VR7	V-set and immunoglobulin domain-containing protein 10-like	VSIG10L	sp|Q86VR7|VS10L_HUMAN V-set and immunoglobulin domain-containing protein 10-like OS=Homo sapiens OX=9606 GN=VSIG10L PE=2 SV=2	1	2	2	3	91.624	867	3	707920
Q86YZ3	Q86YZ3	Hornerin	HRNR	sp|Q86YZ3|HORN_HUMAN Hornerin OS=Homo sapiens OX=9606 GN=HRNR PE=1 SV=2	1	2	2	2.9	282.39	2850	2.2	825500
A0A2R8YGH5;A0A024QYT6;H7C1E4;P61966	A0A2R8YGH5;A0A024QYT6;H7C1E4;P61966	AP complex subunit sigma	AP1S1	tr|A0A2R8YGH5|A0A2R8YGH5_HUMAN AP complex subunit sigma OS=Homo sapiens OX=9606 GN=AP1S1 PE=1 SV=1;tr|A0A024QYT6|A0A024QYT6_HUMAN AP complex subunit sigma OS=Homo sapiens OX=9606 GN=AP1S1 PE=3 SV=1;tr|H7C1E4|H7C1E4_HUMAN AP complex subunit sigma (Fragment)	4	1	1	10.2	18.602	157	10.2	0
A0A024QYW3;Q04941	A0A024QYW3;Q04941	Proteolipid protein 2 (Colonic epithelium-enriched), isoform CRA_a	PLP2	tr|A0A024QYW3|A0A024QYW3_HUMAN Proteolipid protein 2 (Colonic epithelium-enriched), isoform CRA_a OS=Homo sapiens OX=9606 GN=PLP2 PE=4 SV=1;sp|Q04941|PLP2_HUMAN Proteolipid protein 2 OS=Homo sapiens OX=9606 GN=PLP2 PE=1 SV=1	2	1	1	8.6	16.691	152	8.6	5921400
K7EKH5;C9J8F3;J3KSV6;J3QKP5;B7Z1N6;A8MVZ9;B7Z1Y2;A0A024QZ64;B7Z3K9;P09972	K7EKH5;C9J8F3;J3KSV6;J3QKP5;B7Z1N6;A8MVZ9;B7Z1Y2;A0A024QZ64;B7Z3K9;P09972	Fructose-bisphosphate aldolase C (Fragment)	ALDOC	tr|K7EKH5|K7EKH5_HUMAN Fructose-bisphosphate aldolase C (Fragment) OS=Homo sapiens OX=9606 GN=ALDOC PE=1 SV=1;tr|C9J8F3|C9J8F3_HUMAN Fructose-bisphosphate aldolase C (Fragment) OS=Homo sapiens OX=9606 GN=ALDOC PE=1 SV=1;tr|J3KSV6|J3KSV6_HUMAN Fructose-bisp	10	1	1	17	15.035	135	17	822160
B4DKM5;A0A0A0MR02;A0A024QZT0;A0A024QZN9;P45880	B4DKM5;A0A0A0MR02;A0A024QZT0;A0A024QZN9;P45880	cDNA FLJ60120, highly similar to Voltage-dependent anion-selective channel protein 2		tr|B4DKM5|B4DKM5_HUMAN cDNA FLJ60120, highly similar to Voltage-dependent anion-selective channel protein 2 OS=Homo sapiens OX=9606 PE=2 SV=1;tr|A0A0A0MR02|A0A0A0MR02_HUMAN Voltage-dependent anion-selective channel protein 2 (Fragment) OS=Homo sapiens OX=9	5	1	1	4.7	27.478	255	4.7	2435500
Q0D2M2;B2R4S9;A8K9J7;A0A024RCL8;A0A024RCJ9;A0A024RCJ2;A0A024QZZ7;I6L9F7;U3KQK0;B4DR52;Q99880;Q99879;Q99877;Q93079;Q5QNW6;Q16778;P62807;P58876;P57053;P33778;P23527;P06899;O60814;Q96A08	Q0D2M2;B2R4S9;A8K9J7;A0A024RCL8;A0A024RCJ9;A0A024RCJ2;A0A024QZZ7;I6L9F7;U3KQK0;B4DR52;Q99880;Q99879;Q99877;Q93079;Q5QNW6;Q16778;P62807;P58876;P57053;P33778;P23527;P06899;O60814;Q96A08	HIST1H2BC protein	HIST1H2BC	tr|Q0D2M2|Q0D2M2_HUMAN HIST1H2BC protein OS=Homo sapiens OX=9606 GN=HIST1H2BC PE=2 SV=1;tr|B2R4S9|B2R4S9_HUMAN Histone H2B OS=Homo sapiens OX=9606 GN=HIST1H2BC PE=2 SV=1;tr|A8K9J7|A8K9J7_HUMAN Histone H2B OS=Homo sapiens OX=9606 PE=2 SV=1;tr|A0A024RCL8|A0A	24	1	1	5.6	13.834	126	5.6	4472500
M0R3F1;A8K3W4;A0A024R0J9;A0A0A0MRA5;B7Z4B8;A8K6U7;A8K5K0;Q9BUJ2	M0R3F1;A8K3W4;A0A024R0J9;A0A0A0MRA5;B7Z4B8;A8K6U7;A8K5K0;Q9BUJ2	Heterogeneous nuclear ribonucleoprotein U-like protein 1 (Fragment)	HNRNPUL1	tr|M0R3F1|M0R3F1_HUMAN Heterogeneous nuclear ribonucleoprotein U-like protein 1 (Fragment) OS=Homo sapiens OX=9606 GN=HNRNPUL1 PE=1 SV=1;tr|A8K3W4|A8K3W4_HUMAN cDNA FLJ75163, highly similar to Homo sapiens heterogeneous nuclear ribonucleoprotein U-like 1 (	8	1	1	2.3	71.611	641	2.3	499260
K7ELP9;K7ENJ3;K7EL76;A0A024R0V3;Q6P597	K7ELP9;K7ENJ3;K7EL76;A0A024R0V3;Q6P597	Kinesin light chain 3 (Fragment)	KLC3	tr|K7ELP9|K7ELP9_HUMAN Kinesin light chain 3 (Fragment) OS=Homo sapiens OX=9606 GN=KLC3 PE=1 SV=1;tr|K7ENJ3|K7ENJ3_HUMAN Kinesin light chain (Fragment) OS=Homo sapiens OX=9606 GN=KLC3 PE=1 SV=1;tr|K7EL76|K7EL76_HUMAN Kinesin light chain (Fragment) OS=Homo	5	1	1	10.2	17.304	157	10.2	269730
Q5JRR9;Q5JRS0;A0A024R1A3;P22314	Q5JRR9;Q5JRS0;A0A024R1A3;P22314	Ubiquitin-like modifier-activating enzyme 1 (Fragment)	UBA1	tr|Q5JRR9|Q5JRR9_HUMAN Ubiquitin-like modifier-activating enzyme 1 (Fragment) OS=Homo sapiens OX=9606 GN=UBA1 PE=1 SV=8;tr|Q5JRS0|Q5JRS0_HUMAN Ubiquitin-like modifier-activating enzyme 1 (Fragment) OS=Homo sapiens OX=9606 GN=UBA1 PE=1 SV=1;tr|A0A024R1A3|A0	4	1	1	4.8	29.18	270	4.8	0
A0A2R8Y804;B4DSW9;A0A2R8Y543;A0A2R8Y5C3;B4DL06;A0A2R8Y750;A0A2R8Y5Z1;B4DGU4;A0A2R8YCH5;A0A2R8Y7Z0;B5BU28;A0A024R2Q3;A0A2R8Y5A3;P35222	A0A2R8Y804;B4DSW9;A0A2R8Y543;A0A2R8Y5C3;B4DL06;A0A2R8Y750;A0A2R8Y5Z1;B4DGU4;A0A2R8YCH5;A0A2R8Y7Z0;B5BU28;A0A024R2Q3;A0A2R8Y5A3;P35222	Catenin beta-1	CTNNB1	tr|A0A2R8Y804|A0A2R8Y804_HUMAN Catenin beta-1 OS=Homo sapiens OX=9606 GN=CTNNB1 PE=1 SV=1;tr|B4DSW9|B4DSW9_HUMAN cDNA FLJ59415, highly similar to Beta-catenin OS=Homo sapiens OX=9606 PE=2 SV=1;tr|A0A2R8Y543|A0A2R8Y543_HUMAN Catenin beta-1 OS=Homo sapiens O	14	1	1	1.7	77.206	702	1.7	730000
E7EX53;A0A2R8Y738;B4DLP4;A0A2R8YEM3;E7EQV9;A0A024R2Q4;P61313	E7EX53;A0A2R8Y738;B4DLP4;A0A2R8YEM3;E7EQV9;A0A024R2Q4;P61313	Ribosomal protein L15 (Fragment)	RPL15	tr|E7EX53|E7EX53_HUMAN Ribosomal protein L15 (Fragment) OS=Homo sapiens OX=9606 GN=RPL15 PE=1 SV=1;tr|A0A2R8Y738|A0A2R8Y738_HUMAN Ribosomal protein L15 (Fragment) OS=Homo sapiens OX=9606 GN=RPL15 PE=1 SV=1;tr|B4DLP4|B4DLP4_HUMAN Ribosomal protein L15 OS=Ho	7	1	1	6.8	15.722	133	6.8	1061600
H0Y2V1;H7C4C5;A0A024R2V0;B5MEG9;F8W9U4;Q86Y04;E7EVA0;P27816;B4DSQ1	H0Y2V1;H7C4C5;A0A024R2V0;B5MEG9;F8W9U4;Q86Y04;E7EVA0;P27816;B4DSQ1	Microtubule-associated protein (Fragment)	MAP4	tr|H0Y2V1|H0Y2V1_HUMAN Microtubule-associated protein (Fragment) OS=Homo sapiens OX=9606 GN=MAP4 PE=1 SV=1;tr|H7C4C5|H7C4C5_HUMAN Microtubule-associated protein (Fragment) OS=Homo sapiens OX=9606 GN=MAP4 PE=1 SV=1;tr|A0A024R2V0|A0A024R2V0_HUMAN Microtubule	9	1	1	6.9	48.646	463	3.7	0
G3XAL0;Q0QF37;Q75MT9;Q6FHZ0;A0A024R4K3;P40926	G3XAL0;Q0QF37;Q75MT9;Q6FHZ0;A0A024R4K3;P40926	Malate dehydrogenase	MDH2	tr|G3XAL0|G3XAL0_HUMAN Malate dehydrogenase OS=Homo sapiens OX=9606 GN=MDH2 PE=1 SV=1;tr|Q0QF37|Q0QF37_HUMAN Malate dehydrogenase (Fragment) OS=Homo sapiens OX=9606 GN=MDH2 PE=2 SV=1;tr|Q75MT9|Q75MT9_HUMAN Malate dehydrogenase (Fragment) OS=Homo sapiens OX	6	1	1	4.3	24.594	231	4.3	2570500
M0QZN2;M0R0F0;Q53G25;A0A024R4Q8;M0R0R2;P46782	M0QZN2;M0R0F0;Q53G25;A0A024R4Q8;M0R0R2;P46782	40S ribosomal protein S5	RPS5	tr|M0QZN2|M0QZN2_HUMAN 40S ribosomal protein S5 OS=Homo sapiens OX=9606 GN=RPS5 PE=1 SV=1;tr|M0R0F0|M0R0F0_HUMAN 40S ribosomal protein S5 (Fragment) OS=Homo sapiens OX=9606 GN=RPS5 PE=1 SV=1;tr|Q53G25|Q53G25_HUMAN Ribosomal protein S5 variant (Fragment) OS	6	1	1	12.7	14.763	134	12.7	578770
Q14820;F8WEV5;B4DSE4;A0A024R588;A0A024R566;B4DJU4;A0A024R5D9;A0A024R572;Q15637	Q14820;F8WEV5;B4DSE4;A0A024R588;A0A024R566;B4DJU4;A0A024R5D9;A0A024R572;Q15637	Splicing factor 1, isoform CRA_b	SF1	tr|Q14820|Q14820_HUMAN Splicing factor 1, isoform CRA_b OS=Homo sapiens OX=9606 GN=SF1 PE=2 SV=1;tr|F8WEV5|F8WEV5_HUMAN Splicing factor 1 OS=Homo sapiens OX=9606 GN=SF1 PE=1 SV=1;tr|B4DSE4|B4DSE4_HUMAN cDNA FLJ54056, highly similar to Splicing factor 1 OS=	9	1	1	17.5	9.2877	80	17.5	659970
H3BT25;H3BUW1;H3BTJ2;H3BQ34;A0A024R609;H3BTN5;B4DRT3;V9HWB8;A0A024R5Z9;P14618	H3BT25;H3BUW1;H3BTJ2;H3BQ34;A0A024R609;H3BTN5;B4DRT3;V9HWB8;A0A024R5Z9;P14618	Pyruvate kinase PKM (Fragment)	PKM	tr|H3BT25|H3BT25_HUMAN Pyruvate kinase PKM (Fragment) OS=Homo sapiens OX=9606 GN=PKM PE=1 SV=1;tr|H3BUW1|H3BUW1_HUMAN Pyruvate kinase PKM (Fragment) OS=Homo sapiens OX=9606 GN=PKM PE=1 SV=1;tr|H3BTJ2|H3BTJ2_HUMAN Pyruvate kinase PKM (Fragment) OS=Homo sapi	10	1	1	6.6	16.427	151	6.6	0
Q5HYH5;B2R6U8;A0A024R6W2;O43809	Q5HYH5;B2R6U8;A0A024R6W2;O43809	Uncharacterized protein DKFZp313O211	DKFZp313O211	tr|Q5HYH5|Q5HYH5_HUMAN Uncharacterized protein DKFZp313O211 OS=Homo sapiens OX=9606 GN=DKFZp313O211 PE=2 SV=1;tr|B2R6U8|B2R6U8_HUMAN Cleavage and polyadenylation specificity factor subunit 5 OS=Homo sapiens OX=9606 PE=2 SV=1;tr|A0A024R6W2|A0A024R6W2_HUMAN	4	1	1	6.7	12.37	105	6.7	0
B4DKS8;A0A024R7T3;P52597	B4DKS8;A0A024R7T3;P52597	cDNA FLJ57121, highly similar to Heterogeneous nuclear ribonucleoprotein F		tr|B4DKS8|B4DKS8_HUMAN cDNA FLJ57121, highly similar to Heterogeneous nuclear ribonucleoprotein F OS=Homo sapiens OX=9606 PE=2 SV=1;tr|A0A024R7T3|A0A024R7T3_HUMAN Heterogeneous nuclear ribonucleoprotein F, isoform CRA_a OS=Homo sapiens OX=9606 GN=HNRPF PE=	3	1	1	6.2	37.255	338	6.2	323200
Q9UG16;A0A384P5S9;A0A024R889;A0A0D9SF54;A0A0D9SGF6;Q13813	Q9UG16;A0A384P5S9;A0A024R889;A0A0D9SF54;A0A0D9SGF6;Q13813	Uncharacterized protein DKFZp564P0562 (Fragment)	DKFZp564P0562	tr|Q9UG16|Q9UG16_HUMAN Uncharacterized protein DKFZp564P0562 (Fragment) OS=Homo sapiens OX=9606 GN=DKFZp564P0562 PE=2 SV=1;tr|A0A384P5S9|A0A384P5S9_HUMAN Epididymis secretory sperm binding protein OS=Homo sapiens OX=9606 PE=2 SV=1;tr|A0A024R889|A0A024R889_	6	1	1	0.8	152.09	1325	0.8	0
A0A024R9E4;Q969L2	A0A024R9E4;Q969L2	Mal, T-cell differentiation protein 2, isoform CRA_a	MAL2	tr|A0A024R9E4|A0A024R9E4_HUMAN Mal, T-cell differentiation protein 2, isoform CRA_a OS=Homo sapiens OX=9606 GN=MAL2 PE=4 SV=1;sp|Q969L2|MAL2_HUMAN Protein MAL2 OS=Homo sapiens OX=9606 GN=MAL2 PE=1 SV=1	2	1	1	11.9	19.125	176	11.9	596970
A0A024RAA5;B7ZAY4;B4DMH5;B4E1U9;P60953	A0A024RAA5;B7ZAY4;B4DMH5;B4E1U9;P60953	Cell division cycle 42 (GTP binding protein, 25kDa), isoform CRA_a	CDC42	tr|A0A024RAA5|A0A024RAA5_HUMAN Cell division cycle 42 (GTP binding protein, 25kDa), isoform CRA_a OS=Homo sapiens OX=9606 GN=CDC42 PE=4 SV=1;tr|B7ZAY4|B7ZAY4_HUMAN cDNA, FLJ79348, highly similar to Cell division control protein 42 homolog OS=Homo sapiens O	5	1	1	5.2	21.258	191	5.2	1430200
B4E0B5;F8W6I7;Q6IPF2;A0A024RB53;A0A024RAZ7;P09651;Q3MI39;H0YH80;B4DP35;Q9BSM5;F8VTQ5;F8W646;A0A2R8Y4L2;Q0VAC0;A0A024QZ98;A0A024RC46;Q32P51	B4E0B5;F8W6I7;Q6IPF2;A0A024RB53;A0A024RAZ7;P09651;Q3MI39;H0YH80;B4DP35;Q9BSM5	cDNA FLJ51586, moderately similar to Heterogeneous nuclear ribonucleoprotein A1		tr|B4E0B5|B4E0B5_HUMAN cDNA FLJ51586, moderately similar to Heterogeneous nuclear ribonucleoprotein A1 OS=Homo sapiens OX=9606 PE=2 SV=1;tr|F8W6I7|F8W6I7_HUMAN Heterogeneous nuclear ribonucleoprotein A1 OS=Homo sapiens OX=9606 GN=HNRNPA1 PE=1 SV=2;tr|Q6IPF	17	1	1	16.9	26.567	254	5.5	0
F8W1N5;F8VZJ2;F8VNW4;B4DDI8;F8W0W4;A0A024RB41;H0YHX9;Q13765;E9PAV3	F8W1N5;F8VZJ2;F8VNW4;B4DDI8;F8W0W4;A0A024RB41;H0YHX9;Q13765;E9PAV3	Nascent polypeptide-associated complex subunit alpha (Fragment)	NACA	tr|F8W1N5|F8W1N5_HUMAN Nascent polypeptide-associated complex subunit alpha (Fragment) OS=Homo sapiens OX=9606 GN=NACA PE=1 SV=1;tr|F8VZJ2|F8VZJ2_HUMAN Nascent polypeptide-associated complex subunit alpha OS=Homo sapiens OX=9606 GN=NACA PE=1 SV=1;tr|F8VNW4	9	1	1	21.1	7.813	71	21.1	1896200
F8VXB1;F8VUC5;F8W156;F8W651;F8VYZ4;Q53FU3;A0A024RB72;F8VVA7;P61923	F8VXB1;F8VUC5;F8W156;F8W651;F8VYZ4;Q53FU3;A0A024RB72;F8VVA7;P61923	Coatomer subunit zeta (Fragment)	COPZ1	tr|F8VXB1|F8VXB1_HUMAN Coatomer subunit zeta (Fragment) OS=Homo sapiens OX=9606 GN=COPZ1 PE=1 SV=1;tr|F8VUC5|F8VUC5_HUMAN Coatomer subunit zeta OS=Homo sapiens OX=9606 GN=COPZ1 PE=1 SV=1;tr|F8W156|F8W156_HUMAN Coatomer subunit zeta OS=Homo sapiens OX=9606	9	1	1	15.2	10.628	92	15.2	357840
F8VR77;A8K6Y1;Q6PIN5;A0A024RB85;Q9UQ80	F8VR77;A8K6Y1;Q6PIN5;A0A024RB85;Q9UQ80	Proliferation-associated protein 2G4	PA2G4	tr|F8VR77|F8VR77_HUMAN Proliferation-associated protein 2G4 OS=Homo sapiens OX=9606 GN=PA2G4 PE=1 SV=1;tr|A8K6Y1|A8K6Y1_HUMAN cDNA FLJ75526, highly similar to Homo sapiens proliferation-associated 2G4, 38kDa (PA2G4), mRNA (Fragment) OS=Homo sapiens OX=9606	5	1	1	6.7	31.467	284	6.7	987210
A0A024RBA9;Q9UL25	A0A024RBA9;Q9UL25	RAB21, member RAS oncogene family, isoform CRA_a	RAB21	tr|A0A024RBA9|A0A024RBA9_HUMAN RAB21, member RAS oncogene family, isoform CRA_a OS=Homo sapiens OX=9606 GN=RAB21 PE=4 SV=1;sp|Q9UL25|RAB21_HUMAN Ras-related protein Rab-21 OS=Homo sapiens OX=9606 GN=RAB21 PE=1 SV=3	2	1	1	6.7	24.347	225	6.7	367850
F8VVM2;Q8NCF7;Q53HC3;B2RE88;A0A024RBE8;A0A024RBH9;Q00325	F8VVM2;Q8NCF7;Q53HC3;B2RE88;A0A024RBE8;A0A024RBH9;Q00325	Phosphate carrier protein, mitochondrial	SLC25A3	tr|F8VVM2|F8VVM2_HUMAN Phosphate carrier protein, mitochondrial OS=Homo sapiens OX=9606 GN=SLC25A3 PE=1 SV=1;tr|Q8NCF7|Q8NCF7_HUMAN cDNA FLJ90278 fis, clone NT2RP1000325, highly similar to Phosphate carrier protein, mitochondrialprecursor OS=Homo sapiens O	7	1	1	3.7	36.161	324	3.7	1986000
H0YCR7;A0A024RC87;A0A140VJT8;P13489	H0YCR7;A0A024RC87;A0A140VJT8;P13489	Ribonuclease inhibitor (Fragment)	RNH1	tr|H0YCR7|H0YCR7_HUMAN Ribonuclease inhibitor (Fragment) OS=Homo sapiens OX=9606 GN=RNH1 PE=1 SV=1;tr|A0A024RC87|A0A024RC87_HUMAN Ribonuclease/angiogenin inhibitor 1, isoform CRA_a OS=Homo sapiens OX=9606 GN=RNH1 PE=4 SV=1;tr|A0A140VJT8|A0A140VJT8_HUMAN Te	4	1	1	5.3	30.45	285	5.3	916540
A0A140T954;A0A140T936;A0A1U9X9D5;A0A1U9X9C8;A0A1U9X9C7;A0A1U9X9C4;A0A1U9X9C1;A0A1U9X9A3;A0A1U9X9A1;A0A024RCN6;P26640	A0A140T954;A0A140T936;A0A1U9X9D5;A0A1U9X9C8;A0A1U9X9C7;A0A1U9X9C4;A0A1U9X9C1;A0A1U9X9A3;A0A1U9X9A1;A0A024RCN6;P26640	Valine--tRNA ligase (Fragment)	VARS1	tr|A0A140T954|A0A140T954_HUMAN Valine--tRNA ligase (Fragment) OS=Homo sapiens OX=9606 GN=VARS1 PE=1 SV=1;tr|A0A140T936|A0A140T936_HUMAN Valine--tRNA ligase (Fragment) OS=Homo sapiens OX=9606 GN=VARS1 PE=1 SV=1;tr|A0A1U9X9D5|A0A1U9X9D5_HUMAN VARS OS=Homo sa	11	1	1	4.4	39.866	366	4.4	733970
Q70T18;Q59H57;B4E312;B4DR70;A0A075B7D9;A8K4H1;Q8TBR3;Q6IBQ5;H3BPE7;Q13344;P35637;Q92804	Q70T18;Q59H57;B4E312;B4DR70;A0A075B7D9;A8K4H1;Q8TBR3;Q6IBQ5;H3BPE7;Q13344;P35637;Q92804	BBF2H7/FUS protein (Fragment)		tr|Q70T18|Q70T18_HUMAN BBF2H7/FUS protein (Fragment) OS=Homo sapiens OX=9606 PE=2 SV=1;tr|Q59H57|Q59H57_HUMAN Fusion (Involved in t(12;16) in malignant liposarcoma) isoform a variant (Fragment) OS=Homo sapiens OX=9606 PE=2 SV=1;tr|B4E312|B4E312_HUMAN cDNA	12	1	1	8.9	16.107	157	8.9	620500
B4DV73;A0A384P5V3;A0A087WTP3;Q92945;M0QXW7;M0QYH3;M0R0I5	B4DV73;A0A384P5V3;A0A087WTP3;Q92945;M0QXW7;M0QYH3;M0R0I5	cDNA FLJ51330, highly similar to Far upstream element-binding protein 2		tr|B4DV73|B4DV73_HUMAN cDNA FLJ51330, highly similar to Far upstream element-binding protein 2 OS=Homo sapiens OX=9606 PE=2 SV=1;tr|A0A384P5V3|A0A384P5V3_HUMAN Epididymis secretory sperm binding protein OS=Homo sapiens OX=9606 PE=2 SV=1;tr|A0A087WTP3|A0A08	7	1	1	6.6	38.129	364	3.6	0
E9PL01;B4DDB9;A0A087WUC6;E9PI68;Q15005	E9PL01;B4DDB9;A0A087WUC6;E9PI68;Q15005	Signal peptidase complex subunit 2	SPCS2	tr|E9PL01|E9PL01_HUMAN Signal peptidase complex subunit 2 OS=Homo sapiens OX=9606 GN=SPCS2 PE=1 SV=1;tr|B4DDB9|B4DDB9_HUMAN cDNA FLJ56339, highly similar to Signal peptidase complex subunit 2 OS=Homo sapiens OX=9606 PE=2 SV=1;tr|A0A087WUC6|A0A087WUC6_HUMAN	5	1	1	5.7	17.027	157	5.7	241330
A0A087WZC4;A0A087WVW4;Q0II16;O43548	A0A087WZC4;A0A087WVW4;Q0II16;O43548	Protein-glutamine gamma-glutamyltransferase 5	TGM5	tr|A0A087WZC4|A0A087WZC4_HUMAN Protein-glutamine gamma-glutamyltransferase 5 OS=Homo sapiens OX=9606 GN=TGM5 PE=1 SV=1;tr|A0A087WVW4|A0A087WVW4_HUMAN Protein-glutamine gamma-glutamyltransferase 5 OS=Homo sapiens OX=9606 GN=TGM5 PE=1 SV=1;tr|Q0II16|Q0II16_H	4	1	1	2.4	71.787	637	2.4	5101800
A0A494C0G0;D6R904;A0A087WWU8;Q5HYB6;B2RDE1;A0A0S2Z4I4;A0A0S2Z4G8;A0A0S2Z4G4	A0A494C0G0;D6R904;A0A087WWU8;Q5HYB6;B2RDE1;A0A0S2Z4I4;A0A0S2Z4G8;A0A0S2Z4G4	Tropomyosin alpha-3 chain (Fragment)	TPM3	tr|A0A494C0G0|A0A494C0G0_HUMAN Tropomyosin alpha-3 chain (Fragment) OS=Homo sapiens OX=9606 GN=TPM3 PE=1 SV=1;tr|D6R904|D6R904_HUMAN Tropomyosin alpha-3 chain OS=Homo sapiens OX=9606 GN=TPM3 PE=1 SV=1;tr|A0A087WWU8|A0A087WWU8_HUMAN Tropomyosin alpha-3 chai	8	1	1	13.8	9.7506	87	13.8	877090
A0A087WXJ0;C9J760;C9J0X3;C9K0F0;C9JSR2;C9JS55;Q96JY6	A0A087WXJ0;C9J760;C9J0X3;C9K0F0;C9JSR2;C9JS55;Q96JY6	PDZ and LIM domain protein 2 (Fragment)	PDLIM2	tr|A0A087WXJ0|A0A087WXJ0_HUMAN PDZ and LIM domain protein 2 (Fragment) OS=Homo sapiens OX=9606 GN=PDLIM2 PE=1 SV=1;tr|C9J760|C9J760_HUMAN PDZ and LIM domain protein 2 (Fragment) OS=Homo sapiens OX=9606 GN=PDLIM2 PE=1 SV=1;tr|C9J0X3|C9J0X3_HUMAN PDZ and LIM	7	1	1	16.1	13.673	137	16.1	442890
A0A090N8G0;P41250	A0A090N8G0;P41250	Glycyl-tRNA synthetase	GARS	tr|A0A090N8G0|A0A090N8G0_HUMAN Glycyl-tRNA synthetase OS=Homo sapiens OX=9606 GN=GARS PE=4 SV=1;sp|P41250|GARS_HUMAN Glycine--tRNA ligase OS=Homo sapiens OX=9606 GN=GARS1 PE=1 SV=3	2	1	1	1.6	77.53	685	1.6	575530
B8ZZF8;A0A090N8Y5;Q9Y4Y9	B8ZZF8;A0A090N8Y5;Q9Y4Y9	U6 snRNA-associated Sm-like protein LSm5	LSM5	tr|B8ZZF8|B8ZZF8_HUMAN U6 snRNA-associated Sm-like protein LSm5 OS=Homo sapiens OX=9606 GN=LSM5 PE=1 SV=1;tr|A0A090N8Y5|A0A090N8Y5_HUMAN U6 snRNA-associated Sm-like protein LSm5 OS=Homo sapiens OX=9606 GN=LSM5 PE=3 SV=1;sp|Q9Y4Y9|LSM5_HUMAN U6 snRNA-associ	3	1	1	29.7	7.0202	64	29.7	416540
B3KPZ8;A0A0K0K1H9;B4DVU1;A0A0B4J1R6;B3KSI4;B4E022;V9HWD9;Q53EM5;P29401	B3KPZ8;A0A0K0K1H9;B4DVU1;A0A0B4J1R6;B3KSI4;B4E022;V9HWD9;Q53EM5;P29401	cDNA FLJ32530 fis, clone SMINT2000185, highly similar to TRANSKETOLASE		tr|B3KPZ8|B3KPZ8_HUMAN cDNA FLJ32530 fis, clone SMINT2000185, highly similar to TRANSKETOLASE OS=Homo sapiens OX=9606 PE=2 SV=1;tr|A0A0K0K1H9|A0A0K0K1H9_HUMAN Epididymis secretory protein Li 48 (Fragment) OS=Homo sapiens OX=9606 GN=HEL-S-48 PE=2 SV=1;tr|B4	9	1	1	5	38.887	358	5	4989800
A0A0C4DFM8;Q7Z406	A0A0C4DFM8;Q7Z406	Myosin-14	MYH14	tr|A0A0C4DFM8|A0A0C4DFM8_HUMAN Myosin-14 OS=Homo sapiens OX=9606 GN=MYH14 PE=1 SV=1;sp|Q7Z406|MYH14_HUMAN Myosin-14 OS=Homo sapiens OX=9606 GN=MYH14 PE=1 SV=2	2	1	1	3.5	58.267	508	3.5	0
Q5JZ08;E7ES21;Q1HE23;A0A0C4DG76;Q9BQS7	Q5JZ08;E7ES21;Q1HE23;A0A0C4DG76;Q9BQS7	Hephaestin (Fragment)	HEPH	tr|Q5JZ08|Q5JZ08_HUMAN Hephaestin (Fragment) OS=Homo sapiens OX=9606 GN=HEPH PE=1 SV=1;tr|E7ES21|E7ES21_HUMAN Hephaestin OS=Homo sapiens OX=9606 GN=HEPH PE=1 SV=1;tr|Q1HE23|Q1HE23_HUMAN Hephaestin OS=Homo sapiens OX=9606 GN=HEPH PE=3 SV=1;tr|A0A0C4DG76|A0A	5	1	1	2.7	91.353	811	2.7	616280
A0A0D9SFY5;A0A0D9SFE5;Q6DC98;E9PBF6;P20700	A0A0D9SFY5;A0A0D9SFE5;Q6DC98;E9PBF6;P20700	Lamin-B1 (Fragment)	LMNB1	tr|A0A0D9SFY5|A0A0D9SFY5_HUMAN Lamin-B1 (Fragment) OS=Homo sapiens OX=9606 GN=LMNB1 PE=1 SV=1;tr|A0A0D9SFE5|A0A0D9SFE5_HUMAN Lamin B1, isoform CRA_a OS=Homo sapiens OX=9606 GN=LMNB1 PE=1 SV=1;tr|Q6DC98|Q6DC98_HUMAN LMNB1 protein (Fragment) OS=Homo sapiens	5	1	1	5.4	18.459	166	5.4	378800
C9K0U8;A0A0G2JLD8;E7EUY5;Q567R6;A4D1U3;B7Z268;Q04837	C9K0U8;A0A0G2JLD8;E7EUY5;Q567R6;A4D1U3;B7Z268;Q04837	Single-stranded DNA-binding protein, mitochondrial (Fragment)	SSBP1	tr|C9K0U8|C9K0U8_HUMAN Single-stranded DNA-binding protein, mitochondrial (Fragment) OS=Homo sapiens OX=9606 GN=SSBP1 PE=1 SV=1;tr|A0A0G2JLD8|A0A0G2JLD8_HUMAN Single-stranded DNA-binding protein, mitochondrial (Fragment) OS=Homo sapiens OX=9606 GN=SSBP1 PE	7	1	1	12.4	14.131	121	12.4	688860
H3BR68;A0A0M4FNU3;V9HWN7;J3KPS3;P04075	H3BR68;A0A0M4FNU3;V9HWN7;J3KPS3;P04075	Fructose-bisphosphate aldolase A (Fragment)	ALDOA	tr|H3BR68|H3BR68_HUMAN Fructose-bisphosphate aldolase A (Fragment) OS=Homo sapiens OX=9606 GN=ALDOA PE=1 SV=1;tr|A0A0M4FNU3|A0A0M4FNU3_HUMAN Fructose-bisphosphate aldolase (Fragment) OS=Homo sapiens OX=9606 GN=ALDOA PE=3 SV=1;tr|V9HWN7|V9HWN7_HUMAN Fructos	5	1	1	8.5	13.667	130	8.5	1161600
A0A0S2Z3E8;P02671	A0A0S2Z3E8;P02671	Fibrinogen alpha chain isoform 2 (Fragment)	FGA	tr|A0A0S2Z3E8|A0A0S2Z3E8_HUMAN Fibrinogen alpha chain isoform 2 (Fragment) OS=Homo sapiens OX=9606 GN=FGA PE=1 SV=1;sp|P02671|FIBA_HUMAN Fibrinogen alpha chain OS=Homo sapiens OX=9606 GN=FGA PE=1 SV=2	2	1	1	3.7	47.384	436	3.7	443670
A0A1B0GVF1;A0A0S2Z3L4;H7C1V0;H7C469;A0A1B0GW44;A0A1B0GVP3;A0A1B0GV23;A0A1B0GVD5;A0A1B0GWE8;V9HWI3;A0A1B0GU92;A0A1B0GU03;P07339	A0A1B0GVF1;A0A0S2Z3L4;H7C1V0;H7C469;A0A1B0GW44;A0A1B0GVP3;A0A1B0GV23;A0A1B0GVD5;A0A1B0GWE8;V9HWI3;A0A1B0GU92;A0A1B0GU03;P07339	Uncharacterized protein (Fragment)		tr|A0A1B0GVF1|A0A1B0GVF1_HUMAN Uncharacterized protein (Fragment) OS=Homo sapiens OX=9606 PE=1 SV=1;tr|A0A0S2Z3L4|A0A0S2Z3L4_HUMAN Cathepsin D isoform 2 (Fragment) OS=Homo sapiens OX=9606 GN=CTSD PE=2 SV=1;tr|H7C1V0|H7C1V0_HUMAN Cathepsin D (Fragment) OS=H	13	1	1	12.3	8.0634	73	12.3	964290
Q8NHX6;Q53HJ4;B2R7C5;A0A0S2Z4T1;A0A0S2Z492;P25205	Q8NHX6;Q53HJ4;B2R7C5;A0A0S2Z4T1;A0A0S2Z492;P25205	DNA helicase	HCC5	tr|Q8NHX6|Q8NHX6_HUMAN DNA helicase OS=Homo sapiens OX=9606 GN=HCC5 PE=2 SV=1;tr|Q53HJ4|Q53HJ4_HUMAN DNA helicase (Fragment) OS=Homo sapiens OX=9606 PE=2 SV=1;tr|B2R7C5|B2R7C5_HUMAN DNA helicase OS=Homo sapiens OX=9606 PE=2 SV=1;tr|A0A0S2Z4T1|A0A0S2Z4T1_HU	6	1	1	1.8	75.786	676	1.8	0
A0A0U1RQF0;P49327	A0A0U1RQF0;P49327	Fatty acid synthase	FASN	tr|A0A0U1RQF0|A0A0U1RQF0_HUMAN Fatty acid synthase OS=Homo sapiens OX=9606 GN=FASN PE=1 SV=1;sp|P49327|FAS_HUMAN Fatty acid synthase OS=Homo sapiens OX=9606 GN=FASN PE=1 SV=3	2	1	1	0.6	273.2	2509	0.6	579090
A0A125U0U7;A0A5C2GR71;A0A5C2GKQ6;A0A5C2GFJ2;A0A5C2GFI2;A0A5C2G6B2;A0A5C2GXJ3;A0A5C2GTE8;A0A5C2GQM4;A0A5C2GPV4;A0A5C2GP38;A0A5C2GNT6;A0A5C2GGH8;A0A5C2G9C1;A0A5C2GUU8;A0A5C2GUK2;A0A5C2GPE7;A0A5C2GP46;A0A5C2GLP6;A0A5C2GHL6;A0A5C2GHK6;A0A5C2GH86;A0A5C2GGI5;A0A5C2GF59;A0A5C2G894;A0A120HF66;A0A5C2GUL3;A0A5C2GS28;A0A5C2GQN5;A0A5C2GQF2;A0A5C2GQ77;A0A5C2GPS0;A0A5C2GNK3;A0A5C2GLN7;A0A5C2GHN4;A0A5C2GGH0;A0A…	A0A125U0U7;A0A5C2GR71;A0A5C2GKQ6;A0A5C2GFJ2;A0A5C2GFI2;A0A5C2G6B2;A0A5C2GXJ3;A0A5C2GTE8;A0A5C2GQM4;A0A5C2GPV4;A0A5C2GP38;A0A5C2GNT6;A0A5C2GGH8;A0A5C2G9C1;A0A5C2GUU8;A0A5C2GUK2;A0A5C2GPE7;A0A5C2GP46;A0A5C2GLP6;A0A5C2GHL6;A0A5C2GHK6;A0A5C2GH86;A0A5C2GGI5;A0A5C2GF59;A0A5C2G894;A0A120HF66;A0A5C2GUL3;A0A5C2GS28;A0A5C2GQN5;A0A5C2GQF2;A0A5C2GQ77;A0A5C2GPS0;A0A5C2GNK3;A0A5C2GLN7;A0A5C2GHN4;A0A5C2GGH0;A0A…	MS-C1 heavy chain variable region (Fragment)		tr|A0A125U0U7|A0A125U0U7_HUMAN MS-C1 heavy chain variable region (Fragment) OS=Homo sapiens OX=9606 PE=2 SV=1;tr|A0A5C2GR71|A0A5C2GR71_HUMAN IG c1698_heavy_IGHV3-9_IGHD6-13_IGHJ4 (Fragment) OS=Homo sapiens OX=9606 PE=2 SV=1;tr|A0A5C2GKQ6|A0A5C2GKQ6_HUMAN I	68	1	1	13.6	13.096	118	13.6	727970
F8WES2;F2Z2F3;Q8WV80;A0A140CZL6;A0A140CZL5;Q05DJ2;J3QSB7;A0A140CZL4;Q6FHT1;Q6FHP1;A0A384ME80;Q13126	F8WES2;F2Z2F3;Q8WV80;A0A140CZL6;A0A140CZL5;Q05DJ2;J3QSB7;A0A140CZL4;Q6FHT1;Q6FHP1;A0A384ME80;Q13126	S-methyl-5-thioadenosine phosphorylase	MTAP	tr|F8WES2|F8WES2_HUMAN S-methyl-5-thioadenosine phosphorylase OS=Homo sapiens OX=9606 GN=MTAP PE=4 SV=1;tr|F2Z2F3|F2Z2F3_HUMAN PNP_UDP_1 domain-containing protein OS=Homo sapiens OX=9606 PE=4 SV=1;tr|Q8WV80|Q8WV80_HUMAN MTAP protein OS=Homo sapiens OX=960	12	1	1	20	5.2379	50	20	143590
A0A140VJZ1;P45974	A0A140VJZ1;P45974	Ubiquitin carboxyl-terminal hydrolase		tr|A0A140VJZ1|A0A140VJZ1_HUMAN Ubiquitin carboxyl-terminal hydrolase OS=Homo sapiens OX=9606 PE=2 SV=1;sp|P45974|UBP5_HUMAN Ubiquitin carboxyl-terminal hydrolase 5 OS=Homo sapiens OX=9606 GN=USP5 PE=1 SV=2	2	1	1	1.7	95.785	858	1.7	1029300
G3V3W4;G3V5N4;Q6IB71;A0A140VK43;P25788	G3V3W4;G3V5N4;Q6IB71;A0A140VK43;P25788	Proteasome subunit alpha type-3	PSMA3	tr|G3V3W4|G3V3W4_HUMAN Proteasome subunit alpha type-3 OS=Homo sapiens OX=9606 GN=PSMA3 PE=1 SV=1;tr|G3V5N4|G3V5N4_HUMAN Proteasome subunit alpha type-3 OS=Homo sapiens OX=9606 GN=PSMA3 PE=1 SV=1;tr|Q6IB71|Q6IB71_HUMAN Proteasome subunit alpha type OS=Homo	5	1	1	52.8	3.9303	36	52.8	686450
Q59F72;G3V295;A0A140VK44;G3V5Z7;P60900	Q59F72;G3V295;A0A140VK44;G3V5Z7;P60900	Proteasome alpha 6 subunit variant (Fragment)		tr|Q59F72|Q59F72_HUMAN Proteasome alpha 6 subunit variant (Fragment) OS=Homo sapiens OX=9606 PE=2 SV=1;tr|G3V295|G3V295_HUMAN Proteasome subunit alpha type OS=Homo sapiens OX=9606 GN=PSMA6 PE=1 SV=1;tr|A0A140VK44|A0A140VK44_HUMAN Proteasome subunit alpha t	5	1	1	12.5	8.9291	80	12.5	736110
C9JI87;B3KTS5;A0A1L1UHR1;P21796	C9JI87;B3KTS5;A0A1L1UHR1;P21796	Voltage-dependent anion-selective channel protein 1 (Fragment)	VDAC1	tr|C9JI87|C9JI87_HUMAN Voltage-dependent anion-selective channel protein 1 (Fragment) OS=Homo sapiens OX=9606 GN=VDAC1 PE=1 SV=6;tr|B3KTS5|B3KTS5_HUMAN cDNA FLJ38670 fis, clone HSYRA2000190, highly similar to Voltage-dependent anion-selective channel prote	4	1	1	4.4	20.274	183	4.4	0
A2MYD4;Q5NV90;A0A5C2GBW0;A0A5C2G3P5;A0A5C2GYE3;A0A5C2GSJ7;A0A5C2GLQ5;A0A5C2GK44;A0A5C2GJW2;A0A5C2G5E2;A0A5C2G4P4;A0A5C2G1C5;A0A5C2FXD4;A0A5C2GWI0;A0A5C2GW55;A0A5C2GMD3;A0A5C2GK40;A0A5C2GHQ8;A0A5C2GFW1;A0A5C2GCX8;A0A5C2G8F7;A0A5C2G6D6;A0A5C2G2W1;A0A5C2G0T8;A0A5C2FZJ7;A0A5C2FZB9;A0A5C2FZ98;A0A5C2FY21;A0A5C2FY02;A0A5C2FXW5;A0A5C2H0Z5;A0A5C2H087;A0A5C2GZD3;A0A5C2GZ08;A0A5C2GXW0;A0A5C2GXD8;A0A5C2GWE7;…	A2MYD4;Q5NV90;A0A5C2GBW0;A0A5C2G3P5;A0A5C2GYE3;A0A5C2GSJ7;A0A5C2GLQ5;A0A5C2GK44;A0A5C2GJW2;A0A5C2G5E2;A0A5C2G4P4;A0A5C2G1C5;A0A5C2FXD4;A0A5C2GWI0;A0A5C2GW55;A0A5C2GMD3;A0A5C2GK40;A0A5C2GHQ8;A0A5C2GFW1;A0A5C2GCX8;A0A5C2G8F7;A0A5C2G6D6;A0A5C2G2W1;A0A5C2G0T8;A0A5C2FZJ7;A0A5C2FZB9;A0A5C2FZ98;A0A5C2FY21;A0A5C2FY02;A0A5C2FXW5;A0A5C2H0Z5;A0A5C2H087;A0A5C2GZD3;A0A5C2GZ08;A0A5C2GXW0;A0A5C2GXD8;A0A5C2GWE7;…	V2-7 protein (Fragment)	V2-7	tr|A2MYD4|A2MYD4_HUMAN V2-7 protein (Fragment) OS=Homo sapiens OX=9606 GN=V2-7 PE=4 SV=1;tr|Q5NV90|Q5NV90_HUMAN V2-17 protein (Fragment) OS=Homo sapiens OX=9606 GN=V2-17 PE=1 SV=1;tr|A0A5C2GBW0|A0A5C2GBW0_HUMAN IGH + IGL c128_light_IGLV3-25_IGLJ2 (Fragment	102	1	1	19.8	10.352	96	19.8	0
A0A2R8YF30;A0A2R8Y633;A0A2R8Y7S7;Q5QPE2;B4DRA5;B4DJW8;A0A2R8YFH5;Q15437	A0A2R8YF30;A0A2R8Y633;A0A2R8Y7S7;Q5QPE2;B4DRA5;B4DJW8;A0A2R8YFH5;Q15437	Protein transport protein SEC23 (Fragment)	SEC23B	tr|A0A2R8YF30|A0A2R8YF30_HUMAN Protein transport protein SEC23 (Fragment) OS=Homo sapiens OX=9606 GN=SEC23B PE=1 SV=1;tr|A0A2R8Y633|A0A2R8Y633_HUMAN Protein transport protein SEC23 (Fragment) OS=Homo sapiens OX=9606 GN=SEC23B PE=1 SV=1;tr|A0A2R8Y7S7|A0A2R8	8	1	1	40.6	3.8612	32	40.6	172470
A0A2R8Y811;P62263	A0A2R8Y811;P62263	40S ribosomal protein S14 (Fragment)	RPS14	tr|A0A2R8Y811|A0A2R8Y811_HUMAN 40S ribosomal protein S14 (Fragment) OS=Homo sapiens OX=9606 GN=RPS14 PE=1 SV=1;sp|P62263|RS14_HUMAN 40S ribosomal protein S14 OS=Homo sapiens OX=9606 GN=RPS14 PE=1 SV=3	2	1	1	8.7	16.159	150	8.7	0
V9H0U2;A0A384MEF1;P06396	V9H0U2;A0A384MEF1;P06396	Gelsolin exon 3 (Fragment)		tr|V9H0U2|V9H0U2_HUMAN Gelsolin exon 3 (Fragment) OS=Homo sapiens OX=9606 PE=4 SV=1;tr|A0A384MEF1|A0A384MEF1_HUMAN Epididymis secretory sperm binding protein OS=Homo sapiens OX=9606 PE=2 SV=1;sp|P06396|GELS_HUMAN Gelsolin OS=Homo sapiens OX=9606 GN=GSN PE=	3	1	1	22.9	4.7766	48	22.9	0
B4DP51;H0YBG7;Q68DG4;H0YBD7;H0YB39;E9PCY7;A0A384MEJ3;G8JLB6;P31943	B4DP51;H0YBG7;Q68DG4;H0YBD7;H0YB39;E9PCY7;A0A384MEJ3;G8JLB6;P31943	cDNA FLJ54533, highly similar to Heterogeneous nuclear ribonucleoprotein H		tr|B4DP51|B4DP51_HUMAN cDNA FLJ54533, highly similar to Heterogeneous nuclear ribonucleoprotein H OS=Homo sapiens OX=9606 PE=2 SV=1;tr|H0YBG7|H0YBG7_HUMAN Heterogeneous nuclear ribonucleoprotein H (Fragment) OS=Homo sapiens OX=9606 GN=HNRNPH1 PE=1 SV=1;tr|	9	1	1	13.2	16.849	159	13.2	830440
B7Z5A2;X6RJP6;A0A384MTL2;P37802	B7Z5A2;X6RJP6;A0A384MTL2;P37802	cDNA FLJ57759, moderately similar to Transgelin-2		tr|B7Z5A2|B7Z5A2_HUMAN cDNA FLJ57759, moderately similar to Transgelin-2 OS=Homo sapiens OX=9606 PE=2 SV=1;tr|X6RJP6|X6RJP6_HUMAN Transgelin-2 (Fragment) OS=Homo sapiens OX=9606 GN=TAGLN2 PE=1 SV=1;tr|A0A384MTL2|A0A384MTL2_HUMAN Transgelin OS=Homo sapiens	4	1	1	6	14.964	134	6	509800
M0QXS5;A0A3B3ITJ4;B2R959;Q6NTA2;A0A384N6C7;P14866;B4DVF8;M0QYL7;M0R1W6;B4DPK8;M0QYT0	M0QXS5;A0A3B3ITJ4;B2R959;Q6NTA2;A0A384N6C7;P14866;B4DVF8;M0QYL7;M0R1W6;B4DPK8;M0QYT0	Heterogeneous nuclear ribonucleoprotein L (Fragment)	HNRNPL	tr|M0QXS5|M0QXS5_HUMAN Heterogeneous nuclear ribonucleoprotein L (Fragment) OS=Homo sapiens OX=9606 GN=HNRNPL PE=1 SV=1;tr|A0A3B3ITJ4|A0A3B3ITJ4_HUMAN Heterogeneous nuclear ribonucleoprotein L (Fragment) OS=Homo sapiens OX=9606 GN=HNRNPL PE=1 SV=1;tr|B2R95	11	1	1	3.8	58.362	530	1.7	0
H7C1L7;H7C3G9;A0A384N6G7;Q9UJ70	H7C1L7;H7C3G9;A0A384N6G7;Q9UJ70	N-acetyl-D-glucosamine kinase	NAGK	tr|H7C1L7|H7C1L7_HUMAN N-acetyl-D-glucosamine kinase OS=Homo sapiens OX=9606 GN=NAGK PE=1 SV=2;tr|H7C3G9|H7C3G9_HUMAN N-acetyl-D-glucosamine kinase OS=Homo sapiens OX=9606 GN=NAGK PE=1 SV=2;tr|A0A384N6G7|A0A384N6G7_HUMAN Epididymis secretory sperm binding	4	1	1	8.2	16.516	159	8.2	584830
E9PQ63;A8MTM1;V9HW40;Q53F60;A0A384NL53;P16152;O75828	E9PQ63;A8MTM1;V9HW40;Q53F60;A0A384NL53;P16152;O75828	Carbonyl reductase [NADPH] 1	CBR1	tr|E9PQ63|E9PQ63_HUMAN Carbonyl reductase [NADPH] 1 OS=Homo sapiens OX=9606 GN=CBR1 PE=1 SV=1;tr|A8MTM1|A8MTM1_HUMAN Carbonyl reductase [NADPH] 1 OS=Homo sapiens OX=9606 GN=CBR1 PE=1 SV=1;tr|V9HW40|V9HW40_HUMAN Epididymis secretory protein Li 25 OS=Homo sa	7	1	1	9	19.022	178	9	1433700
Q8NFG3;H7C1J8;B4E036;Q66K53;B4E3E6;B4DDB6;A0A384NL63;P51991	Q8NFG3;H7C1J8;B4E036;Q66K53;B4E3E6;B4DDB6;A0A384NL63;P51991	BX1 (Fragment)		tr|Q8NFG3|Q8NFG3_HUMAN BX1 (Fragment) OS=Homo sapiens OX=9606 PE=2 SV=1;tr|H7C1J8|H7C1J8_HUMAN Heterogeneous nuclear ribonucleoprotein A3 (Fragment) OS=Homo sapiens OX=9606 GN=HNRNPA3 PE=1 SV=1;tr|B4E036|B4E036_HUMAN cDNA FLJ59080, highly similar to Hetero	8	1	1	34.9	6.1222	63	34.9	624290
Q8TAK2;B4DWK8;A0A384P5Q0;P04040	Q8TAK2;B4DWK8;A0A384P5Q0;P04040	Similar to catalase (Fragment)		tr|Q8TAK2|Q8TAK2_HUMAN Similar to catalase (Fragment) OS=Homo sapiens OX=9606 PE=2 SV=1;tr|B4DWK8|B4DWK8_HUMAN Catalase OS=Homo sapiens OX=9606 PE=2 SV=1;tr|A0A384P5Q0|A0A384P5Q0_HUMAN Catalase OS=Homo sapiens OX=9606 PE=2 SV=1;sp|P04040|CATA_HUMAN Catalas	4	1	1	5.7	25.938	228	5.7	894080
B7Z7W6;B3KSB8;Q59GA5;A0A3B3ISG5;P14735	B7Z7W6;B3KSB8;Q59GA5;A0A3B3ISG5;P14735	cDNA FLJ53247, highly similar to Insulin-degrading enzyme		tr|B7Z7W6|B7Z7W6_HUMAN cDNA FLJ53247, highly similar to Insulin-degrading enzyme OS=Homo sapiens OX=9606 PE=2 SV=1;tr|B3KSB8|B3KSB8_HUMAN cDNA FLJ35968 fis, clone TESTI2013053, highly similar to INSULIN-DEGRADING ENZYME OS=Homo sapiens OX=9606 PE=2 SV=1;tr	5	1	1	2.6	54.24	464	2.6	863150
A2MYD3;Q5NV69;A0A5C2G0A8;A0A5C2FVN1;A0A5C2FX95;A0A5C2FVU4;A0A5C2GGV8;A0A5C2GT68;A0A5C2G0M4;A0A5C2FYY8;A0A5C2FYX4;A0A5C2H2L7;A0A5C2H214;A0A5C2GZB3;A0A5C2GZ01;A0A5C2GW31;A0A5C2GV34;A0A5C2GV30;A0A5C2GUN6;A0A5C2GUH0;A0A5C2GTZ4;A0A5C2GSM5;A0A5C2GSC4;A0A5C2GS23;A0A5C2GK66;A0A5C2GK61;A0A5C2GIH1;A0A5C2G9K2;A0A5C2G998;A0A5C2G5L2;A0A5C2G1Y4;A0A5C2G126;A0A5C2G0W9;A0A5C2FZM2;A0A5C2FVH4;A0A5C2FU12;A0A5C2FTW4;…	A2MYD3;Q5NV69;A0A5C2G0A8;A0A5C2FVN1;A0A5C2FX95;A0A5C2FVU4;A0A5C2GGV8;A0A5C2GT68;A0A5C2G0M4;A0A5C2FYY8;A0A5C2FYX4;A0A5C2H2L7;A0A5C2H214;A0A5C2GZB3;A0A5C2GZ01;A0A5C2GW31;A0A5C2GV34;A0A5C2GV30;A0A5C2GUN6;A0A5C2GUH0;A0A5C2GTZ4;A0A5C2GSM5;A0A5C2GSC4;A0A5C2GS23;A0A5C2GK66;A0A5C2GK61;A0A5C2GIH1;A0A5C2G9K2;A0A5C2G998;A0A5C2G5L2;A0A5C2G1Y4;A0A5C2G126;A0A5C2G0W9;A0A5C2FZM2;A0A5C2FVH4;A0A5C2FU12;A0A5C2FTW4;…	V1-18 protein (Fragment)	V1-18	tr|A2MYD3|A2MYD3_HUMAN V1-18 protein (Fragment) OS=Homo sapiens OX=9606 GN=V1-18 PE=4 SV=1;tr|Q5NV69|Q5NV69_HUMAN V1-13 protein (Fragment) OS=Homo sapiens OX=9606 GN=V1-13 PE=4 SV=1;tr|A0A5C2G0A8|A0A5C2G0A8_HUMAN IGL c1385_light_IGLV1-40_IGLJ2 (Fragment) O	277	1	1	17.2	10.295	99	17.2	652130
A0A5C2GPF4	A0A5C2GPF4	IG c1265_heavy_IGHV1-2_IGHD3-10_IGHJ6 (Fragment)		tr|A0A5C2GPF4|A0A5C2GPF4_HUMAN IG c1265_heavy_IGHV1-2_IGHD3-10_IGHJ6 (Fragment) OS=Homo sapiens OX=9606 PE=2 SV=1	1	1	1	12.3	13.509	122	12.3	487850
A0A5C2GS91	A0A5C2GS91	IG c1793_heavy_IGHV5-51_IGHD4-17_IGHJ4 (Fragment)		tr|A0A5C2GS91|A0A5C2GS91_HUMAN IG c1793_heavy_IGHV5-51_IGHD4-17_IGHJ4 (Fragment) OS=Homo sapiens OX=9606 PE=2 SV=1	1	1	1	10	13.17	120	10	912670
A0AVP6;Q5H8X8;O95399	A0AVP6;Q5H8X8;O95399	UTS2 protein	UTS2	tr|A0AVP6|A0AVP6_HUMAN UTS2 protein OS=Homo sapiens OX=9606 GN=UTS2 PE=2 SV=1;tr|Q5H8X8|Q5H8X8_HUMAN Urotensin-2 OS=Homo sapiens OX=9606 GN=UTS2 PE=1 SV=1;sp|O95399|UTS2_HUMAN Urotensin-2 OS=Homo sapiens OX=9606 GN=UTS2 PE=1 SV=1	3	1	1	8.5	10.994	94	8.5	4204400
Q9BZU1;A2A3R5;Q96DV6;A2A3R6;P62753	Q9BZU1;A2A3R5;Q96DV6;A2A3R6;P62753	PNAS-20		tr|Q9BZU1|Q9BZU1_HUMAN PNAS-20 OS=Homo sapiens OX=9606 PE=2 SV=1;tr|A2A3R5|A2A3R5_HUMAN 40S ribosomal protein S6 OS=Homo sapiens OX=9606 GN=RPS6 PE=1 SV=1;tr|Q96DV6|Q96DV6_HUMAN 40S ribosomal protein S6 OS=Homo sapiens OX=9606 GN=RPS6 PE=2 SV=1;tr|A2A3R6|A	5	1	1	15.2	9.0247	79	15.2	573680
C9J1C5;H0YMV8;A4D1G5;Q71UM5;P42677	C9J1C5;H0YMV8;A4D1G5;Q71UM5;P42677	40S ribosomal protein S27	RPS27L	tr|C9J1C5|C9J1C5_HUMAN 40S ribosomal protein S27 OS=Homo sapiens OX=9606 GN=RPS27L PE=3 SV=1;tr|H0YMV8|H0YMV8_HUMAN 40S ribosomal protein S27 OS=Homo sapiens OX=9606 GN=RPS27L PE=1 SV=1;tr|A4D1G5|A4D1G5_HUMAN 40S ribosomal protein S27 OS=Homo sapiens OX=96	5	1	1	15.4	5.6466	52	15.4	607440
A4D1P0;O60218;C9JRZ8	A4D1P0;O60218;C9JRZ8	Aldo_ket_red domain-containing protein	LOC402299	tr|A4D1P0|A4D1P0_HUMAN Aldo_ket_red domain-containing protein OS=Homo sapiens OX=9606 GN=LOC402299 PE=4 SV=1;sp|O60218|AK1BA_HUMAN Aldo-keto reductase family 1 member B10 OS=Homo sapiens OX=9606 GN=AKR1B10 PE=1 SV=2;sp|C9JRZ8|AK1BF_HUMAN Aldo-keto reductas	3	1	1	2.5	41.907	362	2.5	2237600
E9PP11;B7Z6T6;B3KTP2;B3KU93;B7Z4B2;E9PLK3;B7Z899;A6NEC2;P55786	E9PP11;B7Z6T6;B3KTP2;B3KU93;B7Z4B2;E9PLK3;B7Z899;A6NEC2;P55786	Puromycin-sensitive aminopeptidase (Fragment)	NPEPPS	tr|E9PP11|E9PP11_HUMAN Puromycin-sensitive aminopeptidase (Fragment) OS=Homo sapiens OX=9606 GN=NPEPPS PE=1 SV=1;tr|B7Z6T6|B7Z6T6_HUMAN cDNA FLJ58835, highly similar to Puromycin-sensitive aminopeptidase OS=Homo sapiens OX=9606 PE=2 SV=1;tr|B3KTP2|B3KTP2_H	9	1	1	6.5	22.302	201	6.5	511420
A8K0T9;P52907	A8K0T9;P52907	F-actin-capping protein subunit alpha		tr|A8K0T9|A8K0T9_HUMAN F-actin-capping protein subunit alpha OS=Homo sapiens OX=9606 PE=2 SV=1;sp|P52907|CAZA1_HUMAN F-actin-capping protein subunit alpha-1 OS=Homo sapiens OX=9606 GN=CAPZA1 PE=1 SV=3	2	1	1	5.6	32.908	286	5.6	0
Q6ZWK7;A8K2U0	Q6ZWK7;A8K2U0	cDNA FLJ16045 fis, clone CTONG2000042, weakly similar to ALPHA-2-MACROGLOBULIN		tr|Q6ZWK7|Q6ZWK7_HUMAN cDNA FLJ16045 fis, clone CTONG2000042, weakly similar to ALPHA-2-MACROGLOBULIN OS=Homo sapiens OX=9606 PE=2 SV=1;sp|A8K2U0|A2ML1_HUMAN Alpha-2-macroglobulin-like protein 1 OS=Homo sapiens OX=9606 GN=A2ML1 PE=1 SV=3	2	1	1	1.5	94.321	842	1.5	0
Q6PUJ7;Q6FHP5;Q53FV0;A8K401;P35232	Q6PUJ7;Q6FHP5;Q53FV0;A8K401;P35232	Prohibitin	HEL-215	tr|Q6PUJ7|Q6PUJ7_HUMAN Prohibitin OS=Homo sapiens OX=9606 GN=HEL-215 PE=2 SV=1;tr|Q6FHP5|Q6FHP5_HUMAN Prohibitin (Fragment) OS=Homo sapiens OX=9606 GN=PHB PE=2 SV=1;tr|Q53FV0|Q53FV0_HUMAN Prohibitin (Fragment) OS=Homo sapiens OX=9606 PE=2 SV=1;tr|A8K401|A8	5	1	1	6.2	29.82	272	6.2	1030200
G3V5X6;G3V3K6;G3V251;B4DMJ1;B4DSU6;G3V555;G3V575;G3V576;G3V4W0;B4DY08;B2R5W2;G3V4C1;D3DPI2;B3KX96;B2R603;G3V2Q1;A8K9A4;P07910;G3V2H6;G3V4M8;Q569J8;Q6PKD2;A0A0G2JPF8;A0A0G2JNQ3;P0DMR1;O60812;B7ZW38;B2RXH8	G3V5X6;G3V3K6;G3V251;B4DMJ1;B4DSU6;G3V555;G3V575;G3V576;G3V4W0;B4DY08;B2R5W2;G3V4C1;D3DPI2;B3KX96;B2R603;G3V2Q1;A8K9A4;P07910;G3V2H6;G3V4M8;Q569J8;Q6PKD2;A0A0G2JPF8;A0A0G2JNQ3;P0DMR1;O60812;B7ZW38;B2RXH8	Heterogeneous nuclear ribonucleoproteins C1/C2 (Fragment)	HNRNPC	tr|G3V5X6|G3V5X6_HUMAN Heterogeneous nuclear ribonucleoproteins C1/C2 (Fragment) OS=Homo sapiens OX=9606 GN=HNRNPC PE=1 SV=1;tr|G3V3K6|G3V3K6_HUMAN Heterogeneous nuclear ribonucleoproteins C1/C2 (Fragment) OS=Homo sapiens OX=9606 GN=HNRNPC PE=1 SV=1;tr|G3V	28	1	1	17.1	12.78	117	7.7	0
A8KAK1;Q9NYU2	A8KAK1;Q9NYU2	cDNA FLJ77398, highly similar to Homo sapiens UDP-glucose ceramide glucosyltransferase-like 1, transcript variant 2, mRNA		tr|A8KAK1|A8KAK1_HUMAN cDNA FLJ77398, highly similar to Homo sapiens UDP-glucose ceramide glucosyltransferase-like 1, transcript variant 2, mRNA OS=Homo sapiens OX=9606 PE=2 SV=1;sp|Q9NYU2|UGGG1_HUMAN UDP-glucose:glycoprotein glucosyltransferase 1 OS=Homo	2	1	1	1.7	175	1531	1.7	0
Q32XH3;M0R0P7;M0R3D6;M0R1A7;M0R117;B4DM74;B2R4C0;Q02543	Q32XH3;M0R0P7;M0R3D6;M0R1A7;M0R117;B4DM74;B2R4C0;Q02543	Ribosomal protein L18a-like protein		tr|Q32XH3|Q32XH3_HUMAN Ribosomal protein L18a-like protein OS=Homo sapiens OX=9606 PE=2 SV=1;tr|M0R0P7|M0R0P7_HUMAN 60S ribosomal protein L18a OS=Homo sapiens OX=9606 GN=RPL18A PE=1 SV=1;tr|M0R3D6|M0R3D6_HUMAN 60S ribosomal protein L18a (Fragment) OS=Homo	8	1	1	9.6	15.791	136	9.6	611270
C9JAW5;B2R4G1;C9JNU6;Q9Y241	C9JAW5;B2R4G1;C9JNU6;Q9Y241	HIG1 domain-containing protein		tr|C9JAW5|C9JAW5_HUMAN HIG1 domain-containing protein OS=Homo sapiens OX=9606 PE=4 SV=1;tr|B2R4G1|B2R4G1_HUMAN cDNA, FLJ92076, Homo sapiens likely ortholog of mouse hypoxia induced gene 1(HIG1), mRNA OS=Homo sapiens OX=9606 PE=2 SV=1;tr|C9JNU6|C9JNU6_HUMAN	4	1	1	21.7	8.8131	83	21.7	620950
G5E9W8;B4DSX6;C9JQ42;B2R5R5;P46976	G5E9W8;B4DSX6;C9JQ42;B2R5R5;P46976	Glycogenin 1, isoform CRA_e	GYG1	tr|G5E9W8|G5E9W8_HUMAN Glycogenin 1, isoform CRA_e OS=Homo sapiens OX=9606 GN=GYG1 PE=1 SV=1;tr|B4DSX6|B4DSX6_HUMAN cDNA FLJ57427, highly similar to Glycogenin-1 OS=Homo sapiens OX=9606 PE=2 SV=1;tr|C9JQ42|C9JQ42_HUMAN Glycogenin-1 (Fragment) OS=Homo sapie	5	1	1	8.3	21.51	193	8.3	404100
E7ENU9;B4DU58;V9HW69;B2R9S4;P40121	E7ENU9;B4DU58;V9HW69;B2R9S4;P40121	Macrophage-capping protein (Fragment)	CAPG	tr|E7ENU9|E7ENU9_HUMAN Macrophage-capping protein (Fragment) OS=Homo sapiens OX=9606 GN=CAPG PE=1 SV=1;tr|B4DU58|B4DU58_HUMAN cDNA FLJ51488, highly similar to Macrophage capping protein OS=Homo sapiens OX=9606 PE=2 SV=1;tr|V9HW69|V9HW69_HUMAN Epididymis se	5	1	1	4.7	27.793	253	4.7	285150
F8WBR5;M0QZ52;G3V479;Q9BRL5;P0DP25;P0DP24;P0DP23;B4DJ51;B2RDW0	F8WBR5;M0QZ52;G3V479;Q9BRL5;P0DP25;P0DP24;P0DP23;B4DJ51;B2RDW0	Calmodulin	CALM2	tr|F8WBR5|F8WBR5_HUMAN Calmodulin OS=Homo sapiens OX=9606 GN=CALM2 PE=1 SV=1;tr|M0QZ52|M0QZ52_HUMAN Calmodulin OS=Homo sapiens OX=9606 GN=CALM1 PE=1 SV=1;tr|G3V479|G3V479_HUMAN Calmodulin OS=Homo sapiens OX=9606 GN=CALM1 PE=1 SV=1;tr|Q9BRL5|Q9BRL5_HUMAN Ca	9	1	1	20	7.372	65	20	4538400
H7C0V6;Q96I65;E7EX73;B4DSI9;E9PGM1;E7EUU4;B4DGF1;B2RU10;B2RU06;Q4LE58;Q04637	H7C0V6;Q96I65;E7EX73;B4DSI9;E9PGM1;E7EUU4;B4DGF1;B2RU10;B2RU06;Q4LE58;Q04637	Eukaryotic translation initiation factor 4 gamma 1 (Fragment)	EIF4G1	tr|H7C0V6|H7C0V6_HUMAN Eukaryotic translation initiation factor 4 gamma 1 (Fragment) OS=Homo sapiens OX=9606 GN=EIF4G1 PE=1 SV=1;tr|Q96I65|Q96I65_HUMAN Eukaryotic translation initiation factor 4 gamma, 1 OS=Homo sapiens OX=9606 GN=EIF4G1 PE=2 SV=1;tr|E7EX7	11	1	1	8.3	20.044	180	8.3	0
B3KPM4;H0Y704;Q6MZQ8;O15231	B3KPM4;H0Y704;Q6MZQ8;O15231	Zinc finger protein 185 (LIM domain), isoform CRA_a	ZNF185	tr|B3KPM4|B3KPM4_HUMAN Zinc finger protein 185 (LIM domain), isoform CRA_a OS=Homo sapiens OX=9606 GN=ZNF185 PE=2 SV=1;tr|H0Y704|H0Y704_HUMAN Zinc finger protein 185 (Fragment) OS=Homo sapiens OX=9606 GN=ZNF185 PE=1 SV=2;tr|Q6MZQ8|Q6MZQ8_HUMAN Uncharacteri	4	1	1	10.2	16.245	147	10.2	579210
B4DE91;P49189	B4DE91;P49189	cDNA FLJ55534, highly similar to 4-trimethylaminobutyraldehyde dehydrogenase		tr|B4DE91|B4DE91_HUMAN cDNA FLJ55534, highly similar to 4-trimethylaminobutyraldehyde dehydrogenase OS=Homo sapiens OX=9606 PE=2 SV=1;sp|P49189|AL9A1_HUMAN 4-trimethylaminobutyraldehyde dehydrogenase OS=Homo sapiens OX=9606 GN=ALDH9A1 PE=1 SV=3	2	1	1	2.9	52.769	484	2.9	494380
F5H6M0;F5H047;F5H669;B4DGF8;Q8N684	F5H6M0;F5H047;F5H669;B4DGF8;Q8N684	Cleavage and polyadenylation-specificity factor subunit 7 (Fragment)	CPSF7	tr|F5H6M0|F5H6M0_HUMAN Cleavage and polyadenylation-specificity factor subunit 7 (Fragment) OS=Homo sapiens OX=9606 GN=CPSF7 PE=1 SV=1;tr|F5H047|F5H047_HUMAN Cleavage and polyadenylation-specificity factor subunit 7 (Fragment) OS=Homo sapiens OX=9606 GN=CP	5	1	1	5.9	24.387	219	5.9	863070
B7ZB56;Q8N8M3;B4DH47;Q59FZ8	B7ZB56;Q8N8M3;B4DH47;Q59FZ8	cDNA, FLJ79420, highly similar to Homo sapiens nebulette (NEBL), transcript variant 2, mRNA		tr|B7ZB56|B7ZB56_HUMAN cDNA, FLJ79420, highly similar to Homo sapiens nebulette (NEBL), transcript variant 2, mRNA OS=Homo sapiens OX=9606 PE=2 SV=1;tr|Q8N8M3|Q8N8M3_HUMAN cDNA FLJ39221 fis, clone OCBBF2006972, moderately similar to LIM AND SH3 DOMAIN PROT	4	1	1	6.1	26.565	230	6.1	0
B4DJI1;V9HWB9;P00338	B4DJI1;V9HWB9;P00338	cDNA FLJ52549, highly similar to L-lactate dehydrogenase A chain		tr|B4DJI1|B4DJI1_HUMAN cDNA FLJ52549, highly similar to L-lactate dehydrogenase A chain OS=Homo sapiens OX=9606 PE=2 SV=1;tr|V9HWB9|V9HWB9_HUMAN L-lactate dehydrogenase OS=Homo sapiens OX=9606 GN=HEL-S-133P PE=2 SV=1;sp|P00338|LDHA_HUMAN L-lactate dehydrog	3	1	1	3.3	33.593	305	3.3	13676000
D6R9P3;D6RD18;B4DMY3;D6RBZ0;Q53F64;Q99729	D6R9P3;D6RD18;B4DMY3;D6RBZ0;Q53F64;Q99729	Heterogeneous nuclear ribonucleoprotein A/B	HNRNPAB	tr|D6R9P3|D6R9P3_HUMAN Heterogeneous nuclear ribonucleoprotein A/B OS=Homo sapiens OX=9606 GN=HNRNPAB PE=1 SV=1;tr|D6RD18|D6RD18_HUMAN Heterogeneous nuclear ribonucleoprotein A/B OS=Homo sapiens OX=9606 GN=HNRNPAB PE=1 SV=1;tr|B4DMY3|B4DMY3_HUMAN cDNA FLJ6	6	1	1	4.6	30.302	280	4.6	408820
B4DRV8;B4DQ50	B4DRV8;B4DQ50	cDNA FLJ57574, highly similar to Protein-glutamine gamma-glutamyltransferase E		tr|B4DRV8|B4DRV8_HUMAN cDNA FLJ57574, highly similar to Protein-glutamine gamma-glutamyltransferase E OS=Homo sapiens OX=9606 PE=2 SV=1;tr|B4DQ50|B4DQ50_HUMAN cDNA FLJ56823, highly similar to Protein-glutamine gamma-glutamyltransferase E OS=Homo sapiens OX	2	1	1	5.9	21.4	204	5.9	573310
E9PRI2;E7ESM3;B4DT09;Q7L2H7	E9PRI2;E7ESM3;B4DT09;Q7L2H7	Eukaryotic translation initiation factor 3 subunit M	EIF3M	tr|E9PRI2|E9PRI2_HUMAN Eukaryotic translation initiation factor 3 subunit M OS=Homo sapiens OX=9606 GN=EIF3M PE=1 SV=1;tr|E7ESM3|E7ESM3_HUMAN Eukaryotic translation initiation factor 3 subunit M OS=Homo sapiens OX=9606 GN=EIF3M PE=1 SV=1;tr|B4DT09|B4DT09_H	4	1	1	30.5	6.382	59	30.5	1375000
D6RGK8;D6R909;D6RAU2;E9PD14;B4E0C3;D6RBD0;B4DWC6;D6RFX4;D6RFZ9;B4DVD2;D6RHH4;D6R9Z1;D6RAC2;D6R9L0;E9KL35;D6REE5;P63244	D6RGK8;D6R909;D6RAU2;E9PD14;B4E0C3;D6RBD0;B4DWC6;D6RFX4;D6RFZ9;B4DVD2;D6RHH4;D6R9Z1;D6RAC2;D6R9L0;E9KL35;D6REE5;P63244	Receptor of-activated protein C kinase 1	RACK1	tr|D6RGK8|D6RGK8_HUMAN Receptor of-activated protein C kinase 1 OS=Homo sapiens OX=9606 GN=RACK1 PE=1 SV=1;tr|D6R909|D6R909_HUMAN Receptor of-activated protein C kinase 1 OS=Homo sapiens OX=9606 GN=RACK1 PE=1 SV=1;tr|D6RAU2|D6RAU2_HUMAN Receptor of-activat	17	1	1	14.1	8.1444	71	14.1	0
D3DP13;B4E1D3;V9HVY1;P02675	D3DP13;B4E1D3;V9HVY1;P02675	Fibrinogen beta chain, isoform CRA_e	FGB	tr|D3DP13|D3DP13_HUMAN Fibrinogen beta chain, isoform CRA_e OS=Homo sapiens OX=9606 GN=FGB PE=4 SV=1;tr|B4E1D3|B4E1D3_HUMAN cDNA FLJ53952, highly similar to Fibrinogen beta chain OS=Homo sapiens OX=9606 PE=2 SV=1;tr|V9HVY1|V9HVY1_HUMAN Epididymis secretory	4	1	1	4.4	39.736	344	4.4	1177800
M0QXZ3;B4E216;V9HWA9;P01024	M0QXZ3;B4E216;V9HWA9;P01024	Complement C3 (Fragment)	C3	tr|M0QXZ3|M0QXZ3_HUMAN Complement C3 (Fragment) OS=Homo sapiens OX=9606 GN=C3 PE=1 SV=1;tr|B4E216|B4E216_HUMAN cDNA FLJ57339, highly similar to Complement C3 OS=Homo sapiens OX=9606 PE=2 SV=1;tr|V9HWA9|V9HWA9_HUMAN Epididymis secretory sperm binding protei	4	1	1	12	11.577	100	12	0
B7Z2V6;P38606	B7Z2V6;P38606	cDNA FLJ53889, highly similar to Vacuolar ATP synthase catalytic subunit A, ubiquitous isoform		tr|B7Z2V6|B7Z2V6_HUMAN cDNA FLJ53889, highly similar to Vacuolar ATP synthase catalytic subunit A, ubiquitous isoform OS=Homo sapiens OX=9606 PE=2 SV=1;sp|P38606|VATA_HUMAN V-type proton ATPase catalytic subunit A OS=Homo sapiens OX=9606 GN=ATP6V1A PE=1 SV	2	1	1	4.5	37.751	334	4.5	0
B7ZBH1;P56537	B7ZBH1;P56537	Eukaryotic translation initiation factor 6 (Fragment)	EIF6	tr|B7ZBH1|B7ZBH1_HUMAN Eukaryotic translation initiation factor 6 (Fragment) OS=Homo sapiens OX=9606 GN=EIF6 PE=1 SV=1;sp|P56537|IF6_HUMAN Eukaryotic translation initiation factor 6 OS=Homo sapiens OX=9606 GN=EIF6 PE=1 SV=1	2	1	1	9.3	11.824	108	9.3	1995600
Q15203;Q7KZ52;B8ZZQ6;V9HVW6;Q15202;Q8TBK9;Q86YS2;Q53S24;Q15204;P06454	Q15203;Q7KZ52;B8ZZQ6;V9HVW6;Q15202;Q8TBK9;Q86YS2;Q53S24;Q15204;P06454	Prothymosin alpha		tr|Q15203|Q15203_HUMAN Prothymosin alpha OS=Homo sapiens OX=9606 PE=4 SV=2;tr|Q7KZ52|Q7KZ52_HUMAN PTMA protein (Fragment) OS=Homo sapiens OX=9606 GN=PTMA PE=2 SV=1;tr|B8ZZQ6|B8ZZQ6_HUMAN Prothymosin alpha OS=Homo sapiens OX=9606 GN=PTMA PE=1 SV=1;tr|V9HVW6	10	1	1	19.2	8.1611	73	19.2	584820
C9J8U2;G5E977;Q6XQN6	C9J8U2;G5E977;Q6XQN6	Nicotinate phosphoribosyltransferase	NAPRT	tr|C9J8U2|C9J8U2_HUMAN Nicotinate phosphoribosyltransferase OS=Homo sapiens OX=9606 GN=NAPRT PE=1 SV=1;tr|G5E977|G5E977_HUMAN Nicotinate phosphoribosyltransferase OS=Homo sapiens OX=9606 GN=NAPRT PE=1 SV=1;sp|Q6XQN6|PNCB_HUMAN Nicotinate phosphoribosyltran	3	1	1	1.8	52.161	490	1.8	191360
C9J9S3;C9JP48;V9HW04;P62140	C9J9S3;C9JP48;V9HW04;P62140	Serine/threonine-protein phosphatase (Fragment)	PPP1CB	tr|C9J9S3|C9J9S3_HUMAN Serine/threonine-protein phosphatase (Fragment) OS=Homo sapiens OX=9606 GN=PPP1CB PE=1 SV=1;tr|C9JP48|C9JP48_HUMAN Serine/threonine-protein phosphatase (Fragment) OS=Homo sapiens OX=9606 GN=PPP1CB PE=1 SV=1;tr|V9HW04|V9HW04_HUMAN Ser	4	1	1	10.4	14.265	125	10.4	0
C9JLK2;H7C393;H7C1U0;C9JIF9;P13798	C9JLK2;H7C393;H7C1U0;C9JIF9;P13798	Acylamino-acid-releasing enzyme (Fragment)	APEH	tr|C9JLK2|C9JLK2_HUMAN Acylamino-acid-releasing enzyme (Fragment) OS=Homo sapiens OX=9606 GN=APEH PE=1 SV=1;tr|H7C393|H7C393_HUMAN Acylamino-acid-releasing enzyme (Fragment) OS=Homo sapiens OX=9606 GN=APEH PE=1 SV=1;tr|H7C1U0|H7C1U0_HUMAN Acylamino-acid-re	5	1	1	5.6	26.028	232	5.6	889990
Q63HR1;Q5VU21;D3DQ69;D3DQ70;Q8NC51	Q63HR1;Q5VU21;D3DQ69;D3DQ70;Q8NC51	Uncharacterized protein DKFZp686P17171	DKFZp686P17171	tr|Q63HR1|Q63HR1_HUMAN Uncharacterized protein DKFZp686P17171 OS=Homo sapiens OX=9606 GN=DKFZp686P17171 PE=2 SV=1;tr|Q5VU21|Q5VU21_HUMAN PAI-1 mRNA-binding protein variant OS=Homo sapiens OX=9606 PE=2 SV=1;tr|D3DQ69|D3DQ69_HUMAN SERPINE1 mRNA binding prote	5	1	1	7.5	42.44	387	4.1	348230
E5RHA7;E5RFS6	E5RHA7;E5RFS6	RELT-like protein 2	RELL2	tr|E5RHA7|E5RHA7_HUMAN RELT-like protein 2 OS=Homo sapiens OX=9606 GN=RELL2 PE=1 SV=1;tr|E5RFS6|E5RFS6_HUMAN RELT-like protein 2 OS=Homo sapiens OX=9606 GN=RELL2 PE=1 SV=1	2	1	1	3.4	24.432	232	3.4	2091200
Q4W5D6;E9PD70;E7ENQ8;Q96G03	Q4W5D6;E9PD70;E7ENQ8;Q96G03	Uncharacterized protein FLJ10983 (Fragment)	FLJ10983	tr|Q4W5D6|Q4W5D6_HUMAN Uncharacterized protein FLJ10983 (Fragment) OS=Homo sapiens OX=9606 GN=FLJ10983 PE=4 SV=1;tr|E9PD70|E9PD70_HUMAN Phosphoglucomutase-2 OS=Homo sapiens OX=9606 GN=PGM2 PE=1 SV=1;tr|E7ENQ8|E7ENQ8_HUMAN Phosphoglucomutase-2 OS=Homo sapie	4	1	1	15.7	9.1233	83	15.7	541510
E7ETP7	E7ETP7	Elastin (Fragment)	ELN	tr|E7ETP7|E7ETP7_HUMAN Elastin (Fragment) OS=Homo sapiens OX=9606 GN=ELN PE=1 SV=1	1	1	1	17.3	26.176	294	17.3	0
E9PB61;Q86V81	E9PB61;Q86V81	THO complex subunit 4	ALYREF	tr|E9PB61|E9PB61_HUMAN THO complex subunit 4 OS=Homo sapiens OX=9606 GN=ALYREF PE=1 SV=1;sp|Q86V81|THOC4_HUMAN THO complex subunit 4 OS=Homo sapiens OX=9606 GN=ALYREF PE=1 SV=3	2	1	1	6.8	27.557	264	6.8	2043900
E9PNS2;E9PIC4;E9PNS6;Q09028	E9PNS2;E9PIC4;E9PNS6;Q09028	Histone-binding protein RBBP4	RBBP4	tr|E9PNS2|E9PNS2_HUMAN Histone-binding protein RBBP4 OS=Homo sapiens OX=9606 GN=RBBP4 PE=1 SV=1;tr|E9PIC4|E9PIC4_HUMAN Histone-binding protein RBBP4 OS=Homo sapiens OX=9606 GN=RBBP4 PE=1 SV=1;tr|E9PNS6|E9PNS6_HUMAN Histone-binding protein RBBP4 OS=Homo sap	4	1	1	22.6	7.5495	62	22.6	847340
E9PLY5	E9PLY5	Microtubule-actin cross-linking factor 1, isoforms 1/2/3/5 (Fragment)	MACF1	tr|E9PLY5|E9PLY5_HUMAN Microtubule-actin cross-linking factor 1, isoforms 1/2/3/5 (Fragment) OS=Homo sapiens OX=9606 GN=MACF1 PE=1 SV=1	1	1	1	0.9	159.92	1375	0.9	0
Q9BSW5;I3L404;H0YEN5;E9PM36;E9PMM9;Q8J014;E9PQD7;Q6IPX5;Q3KQT6;P15880	Q9BSW5;I3L404;H0YEN5;E9PM36;E9PMM9;Q8J014;E9PQD7;Q6IPX5;Q3KQT6;P15880	RPS2 protein (Fragment)	RPS2	tr|Q9BSW5|Q9BSW5_HUMAN RPS2 protein (Fragment) OS=Homo sapiens OX=9606 GN=RPS2 PE=2 SV=2;tr|I3L404|I3L404_HUMAN 40S ribosomal protein S2 (Fragment) OS=Homo sapiens OX=9606 GN=RPS2 PE=1 SV=1;tr|H0YEN5|H0YEN5_HUMAN 40S ribosomal protein S2 (Fragment) OS=Homo	10	1	1	11.3	10.541	97	11.3	1570400
F5GY37;J3KPX7;Q99623	F5GY37;J3KPX7;Q99623	Prohibitin	PHB2	tr|F5GY37|F5GY37_HUMAN Prohibitin OS=Homo sapiens OX=9606 GN=PHB2 PE=1 SV=1;tr|J3KPX7|J3KPX7_HUMAN Prohibitin OS=Homo sapiens OX=9606 GN=PHB2 PE=1 SV=2;sp|Q99623|PHB2_HUMAN Prohibitin-2 OS=Homo sapiens OX=9606 GN=PHB2 PE=1 SV=2	3	1	1	4.5	29.723	267	4.5	291640
F5GZ83;F5H6R8	F5GZ83;F5H6R8	Nesprin-1 (Fragment)	SYNE1	tr|F5GZ83|F5GZ83_HUMAN Nesprin-1 (Fragment) OS=Homo sapiens OX=9606 GN=SYNE1 PE=1 SV=1;tr|F5H6R8|F5H6R8_HUMAN Nesprin-1 (Fragment) OS=Homo sapiens OX=9606 GN=SYNE1 PE=1 SV=1	2	1	1	4.6	21.346	195	4.6	593330
F6RFD5;V9HWA6;P60981	F6RFD5;V9HWA6;P60981	Destrin	DSTN	tr|F6RFD5|F6RFD5_HUMAN Destrin OS=Homo sapiens OX=9606 GN=DSTN PE=1 SV=1;tr|V9HWA6|V9HWA6_HUMAN Epididymis luminal protein 32 OS=Homo sapiens OX=9606 GN=HEL32 PE=2 SV=1;sp|P60981|DEST_HUMAN Destrin OS=Homo sapiens OX=9606 GN=DSTN PE=1 SV=3	3	1	1	8.9	15.397	135	8.9	904000
F8VQQ8;V9HW41;P61088;Q5JXB2	F8VQQ8;V9HW41;P61088;Q5JXB2	Ubiquitin-conjugating enzyme E2 N	UBE2N	tr|F8VQQ8|F8VQQ8_HUMAN Ubiquitin-conjugating enzyme E2 N OS=Homo sapiens OX=9606 GN=UBE2N PE=1 SV=1;tr|V9HW41|V9HW41_HUMAN Epididymis secretory protein Li 71 OS=Homo sapiens OX=9606 GN=HEL-S-71 PE=2 SV=1;sp|P61088|UBE2N_HUMAN Ubiquitin-conjugating enzyme E	4	1	1	12.4	10.089	89	12.4	423540
F8VS81;Q12792	F8VS81;Q12792	Twinfilin-1 (Fragment)	TWF1	tr|F8VS81|F8VS81_HUMAN Twinfilin-1 (Fragment) OS=Homo sapiens OX=9606 GN=TWF1 PE=1 SV=1;sp|Q12792|TWF1_HUMAN Twinfilin-1 OS=Homo sapiens OX=9606 GN=TWF1 PE=1 SV=3	2	1	1	4.5	33.408	291	4.5	824940
F8W079;H0YH81;Q0QEN7;V9HW31;P06576	F8W079;H0YH81;Q0QEN7;V9HW31;P06576	ATP synthase subunit beta, mitochondrial (Fragment)	ATP5F1B	tr|F8W079|F8W079_HUMAN ATP synthase subunit beta, mitochondrial (Fragment) OS=Homo sapiens OX=9606 GN=ATP5F1B PE=1 SV=1;tr|H0YH81|H0YH81_HUMAN ATP synthase subunit beta (Fragment) OS=Homo sapiens OX=9606 GN=ATP5F1B PE=1 SV=1;tr|Q0QEN7|Q0QEN7_HUMAN ATP synt	5	1	1	4.2	30.17	284	4.2	0
K7ENK9;K7EKX0;Q6FGG2;J3QRU4;F8WCA0;L7N2F9;Q15836;P63027	K7ENK9;K7EKX0;Q6FGG2;J3QRU4;F8WCA0;L7N2F9;Q15836;P63027	Vesicle-associated membrane protein 2	VAMP2	tr|K7ENK9|K7ENK9_HUMAN Vesicle-associated membrane protein 2 OS=Homo sapiens OX=9606 GN=VAMP2 PE=4 SV=1;tr|K7EKX0|K7EKX0_HUMAN Vesicle-associated membrane protein 3 OS=Homo sapiens OX=9606 GN=VAMP3 PE=4 SV=1;tr|Q6FGG2|Q6FGG2_HUMAN VAMP3 protein OS=Homo sap	8	1	1	25	7.7752	68	25	501630
G3V3K9;G3V4I1;G3V5F3;J3KNG4;Q53GW1;Q8WVM8	G3V3K9;G3V4I1;G3V5F3;J3KNG4;Q53GW1;Q8WVM8	Sec1 family domain-containing protein 1	SCFD1	tr|G3V3K9|G3V3K9_HUMAN Sec1 family domain-containing protein 1 OS=Homo sapiens OX=9606 GN=SCFD1 PE=1 SV=1;tr|G3V4I1|G3V4I1_HUMAN Sec1 family domain-containing protein 1 OS=Homo sapiens OX=9606 GN=SCFD1 PE=1 SV=1;tr|G3V5F3|G3V5F3_HUMAN Sec1 family domain-co	6	1	1	31.2	5.0969	48	31.2	375030
G3XAN0;P60866	G3XAN0;P60866	40S ribosomal protein S20	RPS20	tr|G3XAN0|G3XAN0_HUMAN 40S ribosomal protein S20 OS=Homo sapiens OX=9606 GN=RPS20 PE=1 SV=1;sp|P60866|RS20_HUMAN 40S ribosomal protein S20 OS=Homo sapiens OX=9606 GN=RPS20 PE=1 SV=1	2	1	1	31.2	7.2473	64	31.2	2225900
H0YFA4;Q53FN1;P52943	H0YFA4;Q53FN1;P52943	Cysteine-rich protein 2 (Fragment)	CRIP2	tr|H0YFA4|H0YFA4_HUMAN Cysteine-rich protein 2 (Fragment) OS=Homo sapiens OX=9606 GN=CRIP2 PE=1 SV=1;tr|Q53FN1|Q53FN1_HUMAN Cysteine-rich protein 2 variant (Fragment) OS=Homo sapiens OX=9606 PE=2 SV=1;sp|P52943|CRIP2_HUMAN Cysteine-rich protein 2 OS=Homo s	3	1	1	8.3	20.6	192	8.3	1118200
H0YLP6;Q59F34;H0YMF4;H0YKD8;P46779	H0YLP6;Q59F34;H0YMF4;H0YKD8;P46779	60S ribosomal protein L28	RPL28	tr|H0YLP6|H0YLP6_HUMAN 60S ribosomal protein L28 OS=Homo sapiens OX=9606 GN=RPL28 PE=1 SV=1;tr|Q59F34|Q59F34_HUMAN Ribosomal protein L28 variant (Fragment) OS=Homo sapiens OX=9606 PE=2 SV=1;tr|H0YMF4|H0YMF4_HUMAN 60S ribosomal protein L28 OS=Homo sapiens O	5	1	1	12.4	9.657	89	12.4	375520
H0YKW1	H0YKW1	Aryl hydrocarbon receptor nuclear translocator 2 (Fragment)	ARNT2	tr|H0YKW1|H0YKW1_HUMAN Aryl hydrocarbon receptor nuclear translocator 2 (Fragment) OS=Homo sapiens OX=9606 GN=ARNT2 PE=1 SV=1	1	1	1	6.2	14.412	130	6.2	1787300
H9ZYJ2;P10599	H9ZYJ2;P10599	Thioredoxin	TXN	tr|H9ZYJ2|H9ZYJ2_HUMAN Thioredoxin OS=Homo sapiens OX=9606 GN=TXN PE=2 SV=1;sp|P10599|THIO_HUMAN Thioredoxin OS=Homo sapiens OX=9606 GN=TXN PE=1 SV=3	2	1	1	8.6	11.737	105	8.6	10361000
I0B0K5;I0B0K6;I0B0K7;I0B0K8;P20930;Q03838;Q16824;I0B0K3;Q01212;I0B0K4;Q03837;O75370;Q15206;Q05331	I0B0K5;I0B0K6;I0B0K7;I0B0K8;P20930;Q03838;Q16824;I0B0K3;Q01212;I0B0K4	Truncated profilaggrin	FLG	tr|I0B0K5|I0B0K5_HUMAN Truncated profilaggrin OS=Homo sapiens OX=9606 GN=FLG PE=4 SV=1;tr|I0B0K6|I0B0K6_HUMAN Truncated profilaggrin OS=Homo sapiens OX=9606 GN=FLG PE=4 SV=1;tr|I0B0K7|I0B0K7_HUMAN Truncated profilaggrin OS=Homo sapiens OX=9606 GN=FLG PE=4	14	1	1	2.9	259.7	2416	0.4	0
I3L1P8;Q6IBH0;Q02978	I3L1P8;Q6IBH0;Q02978	Mitochondrial 2-oxoglutarate/malate carrier protein (Fragment)	SLC25A11	tr|I3L1P8|I3L1P8_HUMAN Mitochondrial 2-oxoglutarate/malate carrier protein (Fragment) OS=Homo sapiens OX=9606 GN=SLC25A11 PE=1 SV=1;tr|Q6IBH0|Q6IBH0_HUMAN SLC25A11 protein OS=Homo sapiens OX=9606 GN=SLC25A11 PE=2 SV=1;sp|Q02978|M2OM_HUMAN Mitochondrial 2-o	3	1	1	5.4	32.182	296	5.4	352280
K7EJT5;K7EP65;K7EKS7;K7ELC4;K7EMH1;K7ERI7;Q7Z4W8;P35268	K7EJT5;K7EP65;K7EKS7;K7ELC4;K7EMH1;K7ERI7;Q7Z4W8;P35268	60S ribosomal protein L22 (Fragment)	RPL22	tr|K7EJT5|K7EJT5_HUMAN 60S ribosomal protein L22 (Fragment) OS=Homo sapiens OX=9606 GN=RPL22 PE=1 SV=1;tr|K7EP65|K7EP65_HUMAN 60S ribosomal protein L22 (Fragment) OS=Homo sapiens OX=9606 GN=RPL22 PE=1 SV=1;tr|K7EKS7|K7EKS7_HUMAN Uncharacterized protein OS=	8	1	1	27.7	5.0827	47	27.7	1026300
L0R4X0	L0R4X0	Alternative protein DHRS1	DHRS1	tr|L0R4X0|L0R4X0_HUMAN Alternative protein DHRS1 OS=Homo sapiens OX=9606 GN=DHRS1 PE=4 SV=1	1	1	1	17.1	4.3883	41	17.1	552790
L0R5A1	L0R5A1	Alternative protein CSF2RB	CSF2RB	tr|L0R5A1|L0R5A1_HUMAN Alternative protein CSF2RB OS=Homo sapiens OX=9606 GN=CSF2RB PE=4 SV=1	1	1	1	7.4	11.645	108	7.4	15364000
L0R8D2	L0R8D2	Alternative protein RCOR1	RCOR1	tr|L0R8D2|L0R8D2_HUMAN Alternative protein RCOR1 OS=Homo sapiens OX=9606 GN=RCOR1 PE=4 SV=1	1	1	1	14.5	7.6918	69	14.5	74398000
L8E8Y3	L8E8Y3	Alternative protein PTPRS	PTPRS	tr|L8E8Y3|L8E8Y3_HUMAN Alternative protein PTPRS OS=Homo sapiens OX=9606 GN=PTPRS PE=4 SV=1	1	1	1	22.4	8.9251	85	22.4	462690
Q5SRT3;Q53FB0;O00299	Q5SRT3;Q53FB0;O00299	Chloride intracellular channel protein	CLIC1	tr|Q5SRT3|Q5SRT3_HUMAN Chloride intracellular channel protein OS=Homo sapiens OX=9606 GN=CLIC1 PE=2 SV=2;tr|Q53FB0|Q53FB0_HUMAN Chloride intracellular channel protein (Fragment) OS=Homo sapiens OX=9606 PE=2 SV=1;sp|O00299|CLIC1_HUMAN Chloride intracellular	3	1	1	5	26.922	241	5	3741600
O75342	O75342	Arachidonate 12-lipoxygenase, 12R-type	ALOX12B	sp|O75342|LX12B_HUMAN Arachidonate 12-lipoxygenase, 12R-type OS=Homo sapiens OX=9606 GN=ALOX12B PE=1 SV=1	1	1	1	1.7	80.355	701	1.7	910110
O95171	O95171	Sciellin	SCEL	sp|O95171|SCEL_HUMAN Sciellin OS=Homo sapiens OX=9606 GN=SCEL PE=1 SV=2	1	1	1	1.7	77.551	688	1.7	627590
Q53XC0;P05198	Q53XC0;P05198	Eukaryotic translation initiation factor 2, subunit 1 alpha, 35kDa, isoform CRA_a	EIF2S1	tr|Q53XC0|Q53XC0_HUMAN Eukaryotic translation initiation factor 2, subunit 1 alpha, 35kDa, isoform CRA_a OS=Homo sapiens OX=9606 GN=EIF2S1 PE=2 SV=1;sp|P05198|IF2A_HUMAN Eukaryotic translation initiation factor 2 subunit 1 OS=Homo sapiens OX=9606 GN=EIF2S1	2	1	1	3.8	36.112	315	3.8	2128900
P07108	P07108	Acyl-CoA-binding protein	DBI	sp|P07108|ACBP_HUMAN Acyl-CoA-binding protein OS=Homo sapiens OX=9606 GN=DBI PE=1 SV=2	1	1	1	14.9	10.044	87	14.9	0
P0C870	P0C870	Bifunctional peptidase and (3S)-lysyl hydroxylase JMJD7	JMJD7	sp|P0C870|JMJD7_HUMAN Bifunctional peptidase and (3S)-lysyl hydroxylase JMJD7 OS=Homo sapiens OX=9606 GN=JMJD7 PE=1 SV=1	1	1	1	2.8	35.932	316	2.8	113110
Q6IAT9;P28072	Q6IAT9;P28072	Proteasome subunit beta	PSMB6	tr|Q6IAT9|Q6IAT9_HUMAN Proteasome subunit beta OS=Homo sapiens OX=9606 GN=PSMB6 PE=2 SV=1;sp|P28072|PSB6_HUMAN Proteasome subunit beta type-6 OS=Homo sapiens OX=9606 GN=PSMB6 PE=1 SV=4	2	1	1	4.6	25.357	239	4.6	0
P30049	P30049	ATP synthase subunit delta, mitochondrial	ATP5F1D	sp|P30049|ATPD_HUMAN ATP synthase subunit delta, mitochondrial OS=Homo sapiens OX=9606 GN=ATP5F1D PE=1 SV=2	1	1	1	5.4	17.49	168	5.4	548090
Q9BS10;Q5JR95;Q5JR94;P62241	Q9BS10;Q5JR95;Q5JR94;P62241	Similar to ribosomal protein S8 (Fragment)		tr|Q9BS10|Q9BS10_HUMAN Similar to ribosomal protein S8 (Fragment) OS=Homo sapiens OX=9606 PE=2 SV=1;tr|Q5JR95|Q5JR95_HUMAN 40S ribosomal protein S8 OS=Homo sapiens OX=9606 GN=RPS8 PE=1 SV=1;tr|Q5JR94|Q5JR94_HUMAN 40S ribosomal protein S8 OS=Homo sapiens OX	4	1	1	13.8	9.2827	80	13.8	4159400
Q13404	Q13404	Ubiquitin-conjugating enzyme E2 variant 1	UBE2V1	sp|Q13404|UB2V1_HUMAN Ubiquitin-conjugating enzyme E2 variant 1 OS=Homo sapiens OX=9606 GN=UBE2V1 PE=1 SV=2	1	1	1	6.1	16.495	147	6.1	272910
Q562R1	Q562R1	Beta-actin-like protein 2	ACTBL2	sp|Q562R1|ACTBL_HUMAN Beta-actin-like protein 2 OS=Homo sapiens OX=9606 GN=ACTBL2 PE=1 SV=2	1	1	0	12	42.003	376	4.3	0
Q5EC54;Q5T6W2;B4DUQ1;B4DFF1;A0A024R228;P61978	Q5EC54;Q5T6W2;B4DUQ1;B4DFF1;A0A024R228;P61978	Heterogeneous nuclear ribonucleoprotein K transcript variant	HNRPK	tr|Q5EC54|Q5EC54_HUMAN Heterogeneous nuclear ribonucleoprotein K transcript variant OS=Homo sapiens OX=9606 GN=HNRPK PE=2 SV=1;tr|Q5T6W2|Q5T6W2_HUMAN Heterogeneous nuclear ribonucleoprotein K (Fragment) OS=Homo sapiens OX=9606 GN=HNRNPK PE=1 SV=1;tr|B4DUQ1	6	1	1	5.4	51.058	464	3.7	673710
Q5VWZ2	Q5VWZ2	Lysophospholipase-like protein 1	LYPLAL1	sp|Q5VWZ2|LYPL1_HUMAN Lysophospholipase-like protein 1 OS=Homo sapiens OX=9606 GN=LYPLAL1 PE=1 SV=3	1	1	1	4.2	26.316	237	4.2	140640
Q5VZB9	Q5VZB9	Doublesex- and mab-3-related transcription factor A1	DMRTA1	sp|Q5VZB9|DMRTA_HUMAN Doublesex- and mab-3-related transcription factor A1 OS=Homo sapiens OX=9606 GN=DMRTA1 PE=2 SV=1	1	1	1	1.8	53.124	504	1.8	10583000
Q6IAH1;S4R3E2;Q9UKB3	Q6IAH1;S4R3E2;Q9UKB3	DnaJ (Hsp40) homolog, subfamily C, member 12, isoform CRA_a	JDP1	tr|Q6IAH1|Q6IAH1_HUMAN DnaJ (Hsp40) homolog, subfamily C, member 12, isoform CRA_a OS=Homo sapiens OX=9606 GN=JDP1 PE=2 SV=1;tr|S4R3E2|S4R3E2_HUMAN DnaJ homolog subfamily C member 12 OS=Homo sapiens OX=9606 GN=DNAJC12 PE=1 SV=1;sp|Q9UKB3|DJC12_HUMAN DnaJ h	3	1	1	4.5	23.415	198	4.5	15715000
Q6UWP8	Q6UWP8	Suprabasin	SBSN	sp|Q6UWP8|SBSN_HUMAN Suprabasin OS=Homo sapiens OX=9606 GN=SBSN PE=1 SV=2	1	1	1	3.1	60.54	590	3.1	621110
Q86TZ7;Q8NFM4	Q86TZ7;Q8NFM4	Full-length cDNA clone CS0DI063YK23 of Placenta of Homo sapiens (human) (Fragment)		tr|Q86TZ7|Q86TZ7_HUMAN Full-length cDNA clone CS0DI063YK23 of Placenta of Homo sapiens (human) (Fragment) OS=Homo sapiens OX=9606 PE=2 SV=1;sp|Q8NFM4|ADCY4_HUMAN Adenylate cyclase type 4 OS=Homo sapiens OX=9606 GN=ADCY4 PE=1 SV=1	2	1	1	0.9	122.35	1105	0.9	5364600
Q86U42;H0YJH9;B4DEH8;G3V4T2	Q86U42;H0YJH9;B4DEH8;G3V4T2	Polyadenylate-binding protein 2	PABPN1	sp|Q86U42|PABP2_HUMAN Polyadenylate-binding protein 2 OS=Homo sapiens OX=9606 GN=PABPN1 PE=1 SV=3;tr|H0YJH9|H0YJH9_HUMAN Polyadenylate-binding protein 2 (Fragment) OS=Homo sapiens OX=9606 GN=PABPN1 PE=1 SV=1;tr|B4DEH8|B4DEH8_HUMAN Polyadenylate-binding pro	4	1	1	7.8	32.749	306	5.2	2076100
Q8IVH9	Q8IVH9	Uncharacterized protein		tr|Q8IVH9|Q8IVH9_HUMAN Uncharacterized protein OS=Homo sapiens OX=9606 PE=4 SV=1	1	1	1	42	5.7467	50	42	0
Q96LJ7	Q96LJ7	Dehydrogenase/reductase SDR family member 1	DHRS1	sp|Q96LJ7|DHRS1_HUMAN Dehydrogenase/reductase SDR family member 1 OS=Homo sapiens OX=9606 GN=DHRS1 PE=1 SV=1	1	1	1	4.5	33.909	313	4.5	481610
Q96RM9	Q96RM9	Melanoma-associated chondroitin sulfate proteoglycan-like		tr|Q96RM9|Q96RM9_HUMAN Melanoma-associated chondroitin sulfate proteoglycan-like OS=Homo sapiens OX=9606 PE=2 SV=1	1	1	1	7	24.578	230	7	0
Q99735	Q99735	Microsomal glutathione S-transferase 2	MGST2	sp|Q99735|MGST2_HUMAN Microsomal glutathione S-transferase 2 OS=Homo sapiens OX=9606 GN=MGST2 PE=1 SV=1	1	1	1	9.5	16.62	147	9.5	1049800
Q9HCY8	Q9HCY8	Protein S100-A14	S100A14	sp|Q9HCY8|S10AE_HUMAN Protein S100-A14 OS=Homo sapiens OX=9606 GN=S100A14 PE=1 SV=1	1	1	1	14.4	11.662	104	14.4	273620
V9HW91;Q9NQR4	V9HW91;Q9NQR4	Epididymis secretory sperm binding protein Li 8a	HEL-S-8a	tr|V9HW91|V9HW91_HUMAN Epididymis secretory sperm binding protein Li 8a OS=Homo sapiens OX=9606 GN=HEL-S-8a PE=2 SV=1;sp|Q9NQR4|NIT2_HUMAN Omega-amidase NIT2 OS=Homo sapiens OX=9606 GN=NIT2 PE=1 SV=1	2	1	1	5.4	30.608	276	5.4	0
Q9Y446	Q9Y446	Plakophilin-3	PKP3	sp|Q9Y446|PKP3_HUMAN Plakophilin-3 OS=Homo sapiens OX=9606 GN=PKP3 PE=1 SV=1	1	1	1	2.4	87.081	797	2.4	767530

## Sheet: EB-POS（正）-EB-NEG（反）
Protein IDs	Majority protein IDs	Protein names	Gene names	Fasta headers	Number of proteins	Peptides R2172-EB-NEG	Peptides R2172-EB-POS	Unique peptides R2172-EB-NEG	Unique peptides R2172-EB-POS	Sequence coverage [%]	Mol. weight [kDa]	Sequence length	Sequence coverage R2172-EB-NEG [%]	Sequence coverage R2172-EB-POS [%]	LFQ intensity R2172-EB-NEG	LFQ intensity R2172-EB-POS
A0A024R952;Q13835;Q14BN3;B4DRX5	A0A024R952;Q13835	Plakophilin 1 (Ectodermal dysplasia/skin fragility syndrome), isoform CRA_a	PKP1	tr|A0A024R952|A0A024R952_HUMAN Plakophilin 1 (Ectodermal dysplasia/skin fragility syndrome), isoform CRA_a OS=Homo sapiens OX=9606 GN=PKP1 PE=4 SV=1;sp|Q13835|PKP1_HUMAN Plakophilin-1 OS=Homo sapiens OX=9606 GN=PKP1 PE=1 SV=2	4	0	13	0	13	22	80.496	726	0	22	0	39216000
P58107;A0A075B730	P58107;A0A075B730	Epiplakin	EPPK1	sp|P58107|EPIPL_HUMAN Epiplakin OS=Homo sapiens OX=9606 GN=EPPK1 PE=1 SV=3;tr|A0A075B730|A0A075B730_HUMAN Epiplakin OS=Homo sapiens OX=9606 GN=EPPK1 PE=1 SV=2	2	0	15	0	13	6.8	555.65	5088	0	6.8	0	16593000
Q15149;H0YDN1;D3DWL0;E9PMV1	Q15149;H0YDN1	Plectin	PLEC	sp|Q15149|PLEC_HUMAN Plectin OS=Homo sapiens OX=9606 GN=PLEC PE=1 SV=3;tr|H0YDN1|H0YDN1_HUMAN Plectin OS=Homo sapiens OX=9606 GN=PLEC PE=1 SV=9	4	0	12	0	10	2.7	531.78	4684	0	2.7	0	3881500
Q60FE6;Q60FE5;P21333;A6NDY9;A0A087WWY3;Q8TES4;F8WE98;B4DTD5;Q96C61;Q6NXF2;A0A669KBC6;H0Y5C6;Q2VP91;B4E2F9	Q60FE6;Q60FE5;P21333;A6NDY9;A0A087WWY3;Q8TES4	Filamin A	FLNA	tr|Q60FE6|Q60FE6_HUMAN Filamin A OS=Homo sapiens OX=9606 GN=FLNA PE=2 SV=1;tr|Q60FE5|Q60FE5_HUMAN Filamin-A OS=Homo sapiens OX=9606 GN=FLNA PE=1 SV=1;sp|P21333|FLNA_HUMAN Filamin-A OS=Homo sapiens OX=9606 GN=FLNA PE=1 SV=4;tr|A6NDY9|A6NDY9_HUMAN Filamin A	14	0	9	0	9	5.6	277.5	2612	0	5.6	0	11273000
A0A384MQX1;P02545;A0A0C4DGC5;Q5I6Y5;Q3BDU5;W8QEH3;B4DFR3;Q8N519;Q5TCI8;W5X314	A0A384MQX1;P02545;A0A0C4DGC5;Q5I6Y5;Q3BDU5;W8QEH3	Epididymis secretory sperm binding protein		tr|A0A384MQX1|A0A384MQX1_HUMAN Epididymis secretory sperm binding protein OS=Homo sapiens OX=9606 PE=2 SV=1;sp|P02545|LMNA_HUMAN Prelamin-A/C OS=Homo sapiens OX=9606 GN=LMNA PE=1 SV=1;tr|A0A0C4DGC5|A0A0C4DGC5_HUMAN Prelamin-A/C (Fragment) OS=Homo sapiens O	10	0	8	0	8	16.9	74.139	664	0	16.9	0	16074000
A0A0S2Z3G9;O43707;A0A0S2Z3C0;H7C144;A0A0S2Z3X3;F5GXS2;Q96BG6;K7EJH8;H0YJW3;A1L0V1;B4DSX0;B3KUX9;B4DFY0;B4E337;H9KV75;B7Z565;A0A024R694;P12814	A0A0S2Z3G9;O43707;A0A0S2Z3C0;H7C144;A0A0S2Z3X3;F5GXS2;Q96BG6	Actinin alpha 4 isoform 1 (Fragment)	ACTN4	tr|A0A0S2Z3G9|A0A0S2Z3G9_HUMAN Actinin alpha 4 isoform 1 (Fragment) OS=Homo sapiens OX=9606 GN=ACTN4 PE=2 SV=1;sp|O43707|ACTN4_HUMAN Alpha-actinin-4 OS=Homo sapiens OX=9606 GN=ACTN4 PE=1 SV=2;tr|A0A0S2Z3C0|A0A0S2Z3C0_HUMAN Actinin alpha 4 isoform 3 (Fragme	18	0	5	0	5	8	104.85	911	0	8	0	8697700
K7EQ71;K7EKI8;O60437	K7EQ71;K7EKI8;O60437	Periplakin (Fragment)	PPL	tr|K7EQ71|K7EQ71_HUMAN Periplakin (Fragment) OS=Homo sapiens OX=9606 GN=PPL PE=1 SV=1;tr|K7EKI8|K7EKI8_HUMAN Periplakin OS=Homo sapiens OX=9606 GN=PPL PE=1 SV=1;sp|O60437|PEPL_HUMAN Periplakin OS=Homo sapiens OX=9606 GN=PPL PE=1 SV=4	3	0	5	0	5	4	131.37	1115	0	4	0	6691600
B0AZN7;A8K5N5;P22735;B4DRV1;B0AZM8;H0YMQ8;H0YN27	B0AZN7;A8K5N5;P22735;B4DRV1;B0AZM8	cDNA, FLJ79477, highly similar to Protein-glutamine gamma-glutamyltransferase K		tr|B0AZN7|B0AZN7_HUMAN cDNA, FLJ79477, highly similar to Protein-glutamine gamma-glutamyltransferase K OS=Homo sapiens OX=9606 PE=2 SV=1;tr|A8K5N5|A8K5N5_HUMAN cDNA FLJ78142, highly similar to Homo sapiens transglutaminase 1 (K polypeptide epidermal type I	7	0	4	0	4	5.3	89.798	817	0	5.3	0	4256900
Q9HB00;Q08554;J3QRL9	Q9HB00;Q08554	Desmocollin 1, isoform CRA_b	DSC1	tr|Q9HB00|Q9HB00_HUMAN Desmocollin 1, isoform CRA_b OS=Homo sapiens OX=9606 GN=DSC1 PE=4 SV=1;sp|Q08554|DSC1_HUMAN Desmocollin-1 OS=Homo sapiens OX=9606 GN=DSC1 PE=1 SV=2	3	0	4	0	4	4.5	93.834	840	0	4.5	0	32918000
A0A024R702;Q9BW30	A0A024R702;Q9BW30	Brain specific protein, isoform CRA_a	CGI-38	tr|A0A024R702|A0A024R702_HUMAN Brain specific protein, isoform CRA_a OS=Homo sapiens OX=9606 GN=CGI-38 PE=4 SV=1;sp|Q9BW30|TPPP3_HUMAN Tubulin polymerization-promoting protein family member 3 OS=Homo sapiens OX=9606 GN=TPPP3 PE=1 SV=1	2	0	3	0	3	16.5	18.985	176	0	16.5	0	2838900
Q0EFA5;A8K9C1;A0A1U9X8Y9;A0A1U9X8X8;A0A1U9X8X5;Q2L6G8;M1SWB8;G8JLG2;D2IYL2;A0A1U9X901;A0A1U9X8X6;Q15517;A0A1U9X8Z0	Q0EFA5;A8K9C1;A0A1U9X8Y9;A0A1U9X8X8;A0A1U9X8X5;Q2L6G8;M1SWB8;G8JLG2;D2IYL2;A0A1U9X901;A0A1U9X8X6;Q15517;A0A1U9X8Z0	S protein	S	tr|Q0EFA5|Q0EFA5_HUMAN S protein OS=Homo sapiens OX=9606 GN=S PE=4 SV=1;tr|A8K9C1|A8K9C1_HUMAN cDNA FLJ78714, highly similar to Homo sapiens corneodesmosin, mRNA OS=Homo sapiens OX=9606 PE=1 SV=1;tr|A0A1U9X8Y9|A0A1U9X8Y9_HUMAN CDSN OS=Homo sapiens OX=9606	13	0	3	0	3	11.5	49.896	512	0	11.5	0	3947400
A0A5J6KJ24;Q86TT2;A0A4W9A917;A0A286YES1;Q8NF17;Q6N030;Q5EBM2;P01860;A0A0A0MS07;Q6PYX1;A0A0A0MS08;P0DOX5;Q6GMX6;S6B291;Q6N096;V9HW68;Q6N089;A8K008;Q6MZV7;Q6N095;Q6MZQ6;Q5EFE5;Q6N094;Q6N097;Q7Z351;P01857;A0A286YEY4;Q6N093;Q6MZU6;Q68CN4;P01859	A0A5J6KJ24;Q86TT2;A0A4W9A917;A0A286YES1;Q8NF17;Q6N030;Q5EBM2;P01860;A0A0A0MS07;Q6PYX1;A0A0A0MS08;P0DOX5;Q6GMX6;S6B291;Q6N096;V9HW68;Q6N089;A8K008;Q6MZV7;Q6N095;Q6MZQ6;Q5EFE5;Q6N094;Q6N097;Q7Z351;P01857	IGHG3 (Fragment)		tr|A0A5J6KJ24|A0A5J6KJ24_HUMAN IGHG3 (Fragment) OS=Homo sapiens OX=9606 PE=2 SV=1;tr|Q86TT2|Q86TT2_HUMAN Full-length cDNA clone CS0DI019YF20 of Placenta of Homo sapiens (human) (Fragment) OS=Homo sapiens OX=9606 PE=2 SV=1;tr|A0A4W9A917|A0A4W9A917_HUMAN Imm	31	0	3	0	3	14	38.387	351	0	14	0	2198700
Q8TA90;B4DPU3;A0A384N6H1;P13639;Q6W6M8;K7EJ74;K7EP67;Q8IXJ3;B4DZB1;B3KX19;Q6IBM8;A8KAP3;Q15029	Q8TA90;B4DPU3;A0A384N6H1;P13639;Q6W6M8	Similar to Elongation factor 2b (Fragment)		tr|Q8TA90|Q8TA90_HUMAN Similar to Elongation factor 2b (Fragment) OS=Homo sapiens OX=9606 PE=2 SV=1;tr|B4DPU3|B4DPU3_HUMAN cDNA FLJ56548, highly similar to Elongation factor 2 OS=Homo sapiens OX=9606 PE=2 SV=1;tr|A0A384N6H1|A0A384N6H1_HUMAN Epididymis secr	13	0	3	0	3	6.2	57.5	517	0	6.2	0	13337000
B4DL19;A0A4D5RAU4;A0A4D5RAI5;A0A4D5RAG0;A0A4D5RAA5;A0A4D5RA86;A0A4D5RAB7;A0A4D5RAA2;Q5TZZ9;P04083;Q5T3N1;A0A4D5RAH8;A0A4D5RAJ5	B4DL19;A0A4D5RAU4;A0A4D5RAI5;A0A4D5RAG0;A0A4D5RAA5;A0A4D5RA86;A0A4D5RAB7;A0A4D5RAA2;Q5TZZ9;P04083	Annexin		tr|B4DL19|B4DL19_HUMAN Annexin OS=Homo sapiens OX=9606 PE=2 SV=1;tr|A0A4D5RAU4|A0A4D5RAU4_HUMAN Annexin OS=Homo sapiens OX=9606 PE=3 SV=1;tr|A0A4D5RAI5|A0A4D5RAI5_HUMAN Annexin OS=Homo sapiens OX=9606 PE=3 SV=1;tr|A0A4D5RAG0|A0A4D5RAG0_HUMAN Annexin OS=Hom	13	0	3	0	3	20.3	19.589	172	0	20.3	0	3233800
A0A4P8J4D6;A0A4P8J2G1;Q0KKI6;Q5EFE6;V9HW34;Q6PJF2;Q7Z3Y4;Q6PIL8;Q6P5S8;Q6GMX0;Q8TCD0;P01834;A0A5H1ZRQ3;P0DOX7;A0A4P8J9P8;S6AWD6;S6AWF4;S6BGE9;S6AWD3;S6C4R6;S6B2A1;S6B2C3;S6B294;S6AWE3;Q569I7	A0A4P8J4D6;A0A4P8J2G1;Q0KKI6;Q5EFE6;V9HW34;Q6PJF2;Q7Z3Y4;Q6PIL8;Q6P5S8;Q6GMX0;Q8TCD0;P01834;A0A5H1ZRQ3;P0DOX7	IgK_IGKV1-27 (Fragment)		tr|A0A4P8J4D6|A0A4P8J4D6_HUMAN IgK_IGKV1-27 (Fragment) OS=Homo sapiens OX=9606 PE=2 SV=1;tr|A0A4P8J2G1|A0A4P8J2G1_HUMAN IgK_IGKV2D-29 (Fragment) OS=Homo sapiens OX=9606 PE=2 SV=1;tr|Q0KKI6|Q0KKI6_HUMAN Immunoblobulin light chain (Fragment) OS=Homo sapiens	25	0	3	0	3	25.5	22.27	204	0	25.5	0	16696000
P01040;C9J0E4	P01040;C9J0E4	Cystatin-A	CSTA	sp|P01040|CYTA_HUMAN Cystatin-A OS=Homo sapiens OX=9606 GN=CSTA PE=1 SV=1;tr|C9J0E4|C9J0E4_HUMAN Cystatin-A OS=Homo sapiens OX=9606 GN=CSTA PE=1 SV=1	2	0	3	0	3	37.8	11.006	98	0	37.8	0	7315300
V9HWB4;P11021;B4DEF7	V9HWB4;P11021	Epididymis secretory sperm binding protein Li 89n	HEL-S-89n	tr|V9HWB4|V9HWB4_HUMAN Epididymis secretory sperm binding protein Li 89n OS=Homo sapiens OX=9606 GN=HEL-S-89n PE=2 SV=1;sp|P11021|BIP_HUMAN Endoplasmic reticulum chaperone BiP OS=Homo sapiens OX=9606 GN=HSPA5 PE=1 SV=2	3	0	3	0	3	6.3	72.332	654	0	6.3	0	6425200
V9HW80;P55072;Q96IF9;Q9HAP1;Q9NTC4;Q0IIN5	V9HW80;P55072;Q96IF9	Epididymis luminal protein 220	HEL-S-70	tr|V9HW80|V9HW80_HUMAN Epididymis luminal protein 220 OS=Homo sapiens OX=9606 GN=HEL-S-70 PE=1 SV=1;sp|P55072|TERA_HUMAN Transitional endoplasmic reticulum ATPase OS=Homo sapiens OX=9606 GN=VCP PE=1 SV=4;tr|Q96IF9|Q96IF9_HUMAN VCP protein (Fragment) OS=Hom	6	0	3	0	3	4.3	89.321	806	0	4.3	0	7061800
Q5D862	Q5D862	Filaggrin-2	FLG2	sp|Q5D862|FILA2_HUMAN Filaggrin-2 OS=Homo sapiens OX=9606 GN=FLG2 PE=1 SV=1	1	0	3	0	3	1.8	248.07	2391	0	1.8	0	3873900
Q8WVV4	Q8WVV4	Protein POF1B	POF1B	sp|Q8WVV4|POF1B_HUMAN Protein POF1B OS=Homo sapiens OX=9606 GN=POF1B PE=1 SV=3	1	0	3	0	3	6.3	68.064	589	0	6.3	0	2887100
K7ENX2;K7EM19;B3KUF8;A0A024R1Z6;Q99536;K7ER81;K7ESA3	K7ENX2;K7EM19;B3KUF8;A0A024R1Z6;Q99536;K7ER81;K7ESA3	Synaptic vesicle membrane protein VAT-1 homolog (Fragment)	VAT1	tr|K7ENX2|K7ENX2_HUMAN Synaptic vesicle membrane protein VAT-1 homolog (Fragment) OS=Homo sapiens OX=9606 GN=VAT1 PE=1 SV=1;tr|K7EM19|K7EM19_HUMAN Synaptic vesicle membrane protein VAT-1 homolog (Fragment) OS=Homo sapiens OX=9606 GN=VAT1 PE=1 SV=1;tr|B3KUF	7	0	2	0	2	20.5	16.349	151	0	20.5	0	1194700
Q68CT4;E7EN95;A0A024R321;O75369;H7C5L4	Q68CT4;E7EN95;A0A024R321;O75369;H7C5L4	Uncharacterized protein DKFZp686A1668	DKFZp686A1668	tr|Q68CT4|Q68CT4_HUMAN Uncharacterized protein DKFZp686A1668 OS=Homo sapiens OX=9606 GN=DKFZp686A1668 PE=2 SV=1;tr|E7EN95|E7EN95_HUMAN Filamin-B OS=Homo sapiens OX=9606 GN=FLNB PE=1 SV=1;tr|A0A024R321|A0A024R321_HUMAN Filamin B, beta (Actin binding protein	5	0	2	0	2	0.8	256.33	2409	0	0.8	0	513540
Q0P6H7;Q53G41;A0A024R3J1;Q14134;B7Z8U9;E9PRL4;B7Z5V5;B7Z5V8	Q0P6H7;Q53G41;A0A024R3J1;Q14134;B7Z8U9;E9PRL4;B7Z5V5;B7Z5V8	TRIM29 protein	TRIM29	tr|Q0P6H7|Q0P6H7_HUMAN TRIM29 protein OS=Homo sapiens OX=9606 GN=TRIM29 PE=1 SV=2;tr|Q53G41|Q53G41_HUMAN Tripartite motif protein TRIM29 isoform alpha variant (Fragment) OS=Homo sapiens OX=9606 PE=2 SV=1;tr|A0A024R3J1|A0A024R3J1_HUMAN Tripartite motif-cont	8	0	2	0	2	5.4	50.829	446	0	5.4	0	1275900
B7Z597;B3GQS7;A0A024R3X4;P10809;A0A0S2Z415;C9JL25;E7EXB4;Q53SE2;E7ESH4;B7Z5E7;B7Z4F6	B7Z597;B3GQS7;A0A024R3X4;P10809;A0A0S2Z415;C9JL25;E7EXB4;Q53SE2;E7ESH4;B7Z5E7;B7Z4F6	cDNA FLJ54373, highly similar to 60 kDa heat shock protein, mitochondrial		tr|B7Z597|B7Z597_HUMAN cDNA FLJ54373, highly similar to 60 kDa heat shock protein, mitochondrial OS=Homo sapiens OX=9606 PE=2 SV=1;tr|B3GQS7|B3GQS7_HUMAN Mitochondrial heat shock 60kD protein 1 variant 1 OS=Homo sapiens OX=9606 GN=HSPD1 PE=2 SV=1;tr|A0A024	11	0	2	0	2	6.6	60.047	564	0	6.6	0	1923200
A4QMW8;E2DRY6;A0A2R8Y6G6;A0A024R4F1;P06733	A4QMW8;E2DRY6;A0A2R8Y6G6;A0A024R4F1;P06733	ENO1 protein (Fragment)	ENO1	tr|A4QMW8|A4QMW8_HUMAN ENO1 protein (Fragment) OS=Homo sapiens OX=9606 GN=ENO1 PE=2 SV=1;tr|E2DRY6|E2DRY6_HUMAN C-myc promoter-binding protein 1 OS=Homo sapiens OX=9606 PE=2 SV=1;tr|A0A2R8Y6G6|A0A2R8Y6G6_HUMAN Alpha-enolase OS=Homo sapiens OX=9606 GN=ENO1	5	0	2	0	2	25.9	14.536	135	0	25.9	0	5571200
H3BMH2;H3BSC1;A0A024R5Z8;B4DMN1;P62491;Q15907;M0R377;M0R2D0;H3BN38;B4DQU5	H3BMH2;H3BSC1;A0A024R5Z8;B4DMN1;P62491;Q15907;M0R377;M0R2D0;H3BN38;B4DQU5	Ras-related protein Rab-11A (Fragment)	RAB11A	tr|H3BMH2|H3BMH2_HUMAN Ras-related protein Rab-11A (Fragment) OS=Homo sapiens OX=9606 GN=RAB11A PE=4 SV=1;tr|H3BSC1|H3BSC1_HUMAN Ras-related protein Rab-11A OS=Homo sapiens OX=9606 GN=RAB11A PE=1 SV=1;tr|A0A024R5Z8|A0A024R5Z8_HUMAN RAB11A, member RAS oncog	10	0	2	0	2	12.3	17.668	155	0	12.3	0	0
I3NI03;I3L3U6;B4DNP9;B4DJS0;B4DLN6;B4DUA5;H7BZ94;B4DNL5;A0A024R8S5;P07237;I3L514;I3L0S0	I3NI03;I3L3U6;B4DNP9;B4DJS0;B4DLN6;B4DUA5;H7BZ94;B4DNL5;A0A024R8S5;P07237;I3L514;I3L0S0	Protein disulfide-isomerase (Fragment)	P4HB	tr|I3NI03|I3NI03_HUMAN Protein disulfide-isomerase (Fragment) OS=Homo sapiens OX=9606 GN=P4HB PE=1 SV=1;tr|I3L3U6|I3L3U6_HUMAN Protein disulfide-isomerase (Fragment) OS=Homo sapiens OX=9606 GN=P4HB PE=1 SV=1;tr|B4DNP9|B4DNP9_HUMAN cDNA FLJ59939, highly sim	12	0	2	0	2	14.5	18.513	166	0	14.5	0	3621700
B3KVX6;Q8TB01;Q6NWZ1;A0A024RBH2;Q07065	B3KVX6;Q8TB01;Q6NWZ1;A0A024RBH2;Q07065	cDNA FLJ41699 fis, clone HCHON2004776, highly similar to Homo sapiens cytoskeleton-associated protein 4 (CKAP4), mRNA		tr|B3KVX6|B3KVX6_HUMAN cDNA FLJ41699 fis, clone HCHON2004776, highly similar to Homo sapiens cytoskeleton-associated protein 4 (CKAP4), mRNA OS=Homo sapiens OX=9606 PE=2 SV=1;tr|Q8TB01|Q8TB01_HUMAN Similar to cytoskeleton-associated protein 4 (Fragment) OS	5	0	2	0	2	6.3	58.15	521	0	6.3	0	728310
A8K6T3;A0A024RC29;Q14574	A8K6T3;A0A024RC29;Q14574	cDNA FLJ78674, highly similar to Homo sapiens desmocollin type 4		tr|A8K6T3|A8K6T3_HUMAN cDNA FLJ78674, highly similar to Homo sapiens desmocollin type 4 OS=Homo sapiens OX=9606 PE=2 SV=1;tr|A0A024RC29|A0A024RC29_HUMAN Desmocollin 3, isoform CRA_b OS=Homo sapiens OX=9606 GN=DSC3 PE=4 SV=1;sp|Q14574|DSC3_HUMAN Desmocollin	3	0	2	0	2	2.6	99.978	896	0	2.6	0	3398400
M0R019;M0R2T0;B4DEG4;A0A087X0X3;P52272;M0R0Y6;M0QYQ7;M0R0N3;Q7KYM9;Q59ES8	M0R019;M0R2T0;B4DEG4;A0A087X0X3;P52272;M0R0Y6;M0QYQ7;M0R0N3;Q7KYM9;Q59ES8	Heterogeneous nuclear ribonucleoprotein M (Fragment)	HNRNPM	tr|M0R019|M0R019_HUMAN Heterogeneous nuclear ribonucleoprotein M (Fragment) OS=Homo sapiens OX=9606 GN=HNRNPM PE=1 SV=8;tr|M0R2T0|M0R2T0_HUMAN Heterogeneous nuclear ribonucleoprotein M (Fragment) OS=Homo sapiens OX=9606 GN=HNRNPM PE=1 SV=1;tr|B4DEG4|B4DEG4	10	0	2	0	2	8.8	37.627	352	0	8.8	0	2122800
A0A0A0MSI0;B2R4P2;A0A384NPQ2;Q06830;A0A0A0MRQ5;H7C3T4;V9HW63;Q13162	A0A0A0MSI0;B2R4P2;A0A384NPQ2;Q06830;A0A0A0MRQ5;H7C3T4;V9HW63;Q13162	Peroxiredoxin-1 (Fragment)	PRDX1	tr|A0A0A0MSI0|A0A0A0MSI0_HUMAN Peroxiredoxin-1 (Fragment) OS=Homo sapiens OX=9606 GN=PRDX1 PE=1 SV=1;tr|B2R4P2|B2R4P2_HUMAN Peroxiredoxin OS=Homo sapiens OX=9606 PE=2 SV=1;tr|A0A384NPQ2|A0A384NPQ2_HUMAN Peroxiredoxin OS=Homo sapiens OX=9606 PE=2 SV=1;sp|Q0	8	0	2	0	2	8.8	18.976	171	0	8.8	0	4848800
B4DFN9;A8K5I0;A0A1U9X7W4;A0A0G2JIW1;P0DMV9;P0DMV8;B4E1T6;B4DNX1;B4E388;B4DNT8;B4DI39;B4DWK5;Q59EJ3;V9GZ37;B3KTT5;B4DVU9;B4E1S9;Q53FC7;B3KSM6;B2R6X5;A0A384NKX5;P17066;B4DNV4;B4DHP5;P48741	B4DFN9;A8K5I0;A0A1U9X7W4;A0A0G2JIW1;P0DMV9;P0DMV8;B4E1T6;B4DNX1;B4E388;B4DNT8;B4DI39;B4DWK5;Q59EJ3;V9GZ37;B3KTT5;B4DVU9;B4E1S9;Q53FC7;B3KSM6;B2R6X5;A0A384NKX5;P17066	cDNA FLJ54303, highly similar to Heat shock 70 kDa protein 1		tr|B4DFN9|B4DFN9_HUMAN cDNA FLJ54303, highly similar to Heat shock 70 kDa protein 1 OS=Homo sapiens OX=9606 PE=2 SV=1;tr|A8K5I0|A8K5I0_HUMAN Epididymis secretory protein Li 103 OS=Homo sapiens OX=9606 GN=HSPA1B PE=2 SV=1;tr|A0A1U9X7W4|A0A1U9X7W4_HUMAN HSPA	25	0	5	0	2	8.7	62.452	572	0	8.7	0	5026100
A0A286YER3;A0A286YFC8;A0A286YFB2;A0A286YFM8;A0A286YFL2;A0A286YFA2;B3KSC3;A0A286YF22;A0A2C9F2M7;V9HW79;O43175;A0A286YF34	A0A286YER3;A0A286YFC8;A0A286YFB2;A0A286YFM8;A0A286YFL2;A0A286YFA2;B3KSC3;A0A286YF22;A0A2C9F2M7;V9HW79;O43175;A0A286YF34	D-3-phosphoglycerate dehydrogenase	PHGDH	tr|A0A286YER3|A0A286YER3_HUMAN D-3-phosphoglycerate dehydrogenase OS=Homo sapiens OX=9606 GN=PHGDH PE=1 SV=1;tr|A0A286YFC8|A0A286YFC8_HUMAN D-3-phosphoglycerate dehydrogenase OS=Homo sapiens OX=9606 GN=PHGDH PE=1 SV=1;tr|A0A286YFB2|A0A286YFB2_HUMAN D-3-pho	12	0	2	0	2	26.8	10.437	97	0	26.8	0	5650900
D6RA73;D6RJI2;A0A3B3ITI4;B7Z1V7;B7Z4V2;V9HW84;A0A384P5G6;Q8N1C8;P38646	D6RA73;D6RJI2;A0A3B3ITI4;B7Z1V7;B7Z4V2;V9HW84;A0A384P5G6;Q8N1C8;P38646	Stress-70 protein, mitochondrial (Fragment)	HSPA9	tr|D6RA73|D6RA73_HUMAN Stress-70 protein, mitochondrial (Fragment) OS=Homo sapiens OX=9606 GN=HSPA9 PE=1 SV=1;tr|D6RJI2|D6RJI2_HUMAN Stress-70 protein, mitochondrial (Fragment) OS=Homo sapiens OX=9606 GN=HSPA9 PE=1 SV=1;tr|A0A3B3ITI4|A0A3B3ITI4_HUMAN Stres	9	0	2	0	2	37.1	6.8096	62	0	37.1	0	2087000
A0A5C2G5A4;A0A5C2G7N0;A0A5C2GXX4;A0A5C2GQN0;A0A5C2GN65;A0A5C2GHB1;A0A5C2GG06;A0A5C2GFU7;A0A5C2GW69;A0A5C2GNA0;A0A5C2GEN7;A0A5C2GBA0;A0A5C2G805;A0A068LN13;A0A5C2GUJ3;A0A5C2GRS7;A0A5C2GPN4;A0A5C2GNU5;A0A5C2GND8;A0A5C2GN26;A0A5C2GMH5;A0A5C2GGY0;A0A5C2GGI3;B1N7B6;A0A5C2GUY3;A0A5C2GSS1;A0A5C2GR65;A0A5C2GNP1;A0A5C2GMX6;A0A5C2GLW9;A0A5C2GKZ0;A0A5C2GJV9;A0A5C2GGR0;A0A5C2GFL3;A0A5C2GEH1;A0A5C2GE91;A0A5C2G…	A0A5C2G5A4;A0A5C2G7N0;A0A5C2GXX4;A0A5C2GQN0;A0A5C2GN65;A0A5C2GHB1;A0A5C2GG06;A0A5C2GFU7;A0A5C2GW69;A0A5C2GNA0;A0A5C2GEN7;A0A5C2GBA0;A0A5C2G805;A0A068LN13;A0A5C2GUJ3;A0A5C2GRS7;A0A5C2GPN4;A0A5C2GNU5;A0A5C2GND8;A0A5C2GN26;A0A5C2GMH5;A0A5C2GGY0;A0A5C2GGI3;B1N7B6;A0A5C2GUY3;A0A5C2GSS1;A0A5C2GR65;A0A5C2GNP1;A0A5C2GMX6;A0A5C2GLW9;A0A5C2GKZ0;A0A5C2GJV9;A0A5C2GGR0;A0A5C2GFL3;A0A5C2GEH1;A0A5C2GE91;A0A5C2G…	IGH c169_heavy__IGHV3-33_IGHD6-19_IGHJ6 (Fragment)		tr|A0A5C2G5A4|A0A5C2G5A4_HUMAN IGH c169_heavy__IGHV3-33_IGHD6-19_IGHJ6 (Fragment) OS=Homo sapiens OX=9606 PE=2 SV=1;tr|A0A5C2G7N0|A0A5C2G7N0_HUMAN IGH c368_heavy__IGHV3-30_IGHD2-8_IGHJ4 (Fragment) OS=Homo sapiens OX=9606 PE=2 SV=1;tr|A0A5C2GXX4|A0A5C2GXX4_	224	0	2	0	2	32.6	14.326	129	0	32.6	0	982470
A0A5F9ZH78;P05089;A0A5F9ZGN6	A0A5F9ZH78;P05089;A0A5F9ZGN6	Arginase-1	ARG1	tr|A0A5F9ZH78|A0A5F9ZH78_HUMAN Arginase-1 OS=Homo sapiens OX=9606 GN=ARG1 PE=1 SV=1;sp|P05089|ARGI1_HUMAN Arginase-1 OS=Homo sapiens OX=9606 GN=ARG1 PE=1 SV=2;tr|A0A5F9ZGN6|A0A5F9ZGN6_HUMAN Arginase OS=Homo sapiens OX=9606 GN=ARG1 PE=1 SV=1	3	0	2	0	2	7.6	25.66	237	0	7.6	0	3708700
B4DM82;V9HWF5;B2RE56;A8K486;P62937;E5RIZ5;F8WE65;C9J5S7;Q71V99	B4DM82;V9HWF5;B2RE56;A8K486;P62937;E5RIZ5;F8WE65;C9J5S7;Q71V99	Peptidyl-prolyl cis-trans isomerase		tr|B4DM82|B4DM82_HUMAN Peptidyl-prolyl cis-trans isomerase OS=Homo sapiens OX=9606 PE=2 SV=1;tr|V9HWF5|V9HWF5_HUMAN Peptidyl-prolyl cis-trans isomerase OS=Homo sapiens OX=9606 GN=HEL-S-69p PE=1 SV=1;tr|B2RE56|B2RE56_HUMAN Peptidyl-prolyl cis-trans isomeras	9	0	2	0	2	22.5	14.085	129	0	22.5	0	3208200
Q5JPJ9;B2RBR3;A8K4E0;O95274	Q5JPJ9;B2RBR3;A8K4E0;O95274	Uncharacterized protein DKFZp686D0114	DKFZp686D0114	tr|Q5JPJ9|Q5JPJ9_HUMAN Uncharacterized protein DKFZp686D0114 OS=Homo sapiens OX=9606 GN=DKFZp686D0114 PE=4 SV=1;tr|B2RBR3|B2RBR3_HUMAN LY6/PLAUR domain containing 3 OS=Homo sapiens OX=9606 GN=LYPD3 PE=2 SV=1;tr|A8K4E0|A8K4E0_HUMAN cDNA FLJ78122 OS=Homo sap	4	0	2	0	2	9.9	30.497	294	0	9.9	0	2419400
B2CIS9;A9UFC0;P31944	B2CIS9;A9UFC0;P31944	Caspase 14, apoptosis-related cysteine peptidase	CASP14	tr|B2CIS9|B2CIS9_HUMAN Caspase 14, apoptosis-related cysteine peptidase OS=Homo sapiens OX=9606 GN=CASP14 PE=2 SV=1;tr|A9UFC0|A9UFC0_HUMAN Caspase 14 OS=Homo sapiens OX=9606 GN=CASP14 PE=2 SV=1;sp|P31944|CASPE_HUMAN Caspase-14 OS=Homo sapiens OX=9606 GN=CA	3	0	2	0	2	9.9	27.679	242	0	9.9	0	1356300
B7Z437;B7Z5V2;V9HW42;Q6NUR7;E7EQR4;B2R6J2;P15311	B7Z437;B7Z5V2;V9HW42;Q6NUR7;E7EQR4;B2R6J2;P15311	cDNA FLJ53435, highly similar to Ezrin		tr|B7Z437|B7Z437_HUMAN cDNA FLJ53435, highly similar to Ezrin OS=Homo sapiens OX=9606 PE=2 SV=1;tr|B7Z5V2|B7Z5V2_HUMAN cDNA FLJ54141, highly similar to Ezrin OS=Homo sapiens OX=9606 PE=2 SV=1;tr|V9HW42|V9HW42_HUMAN Epididymis secretory protein Li 105 OS=Ho	7	0	2	0	2	3.7	51.266	429	0	3.7	0	1517800
B4DUZ8;B4DNW7;B4DNA3;D3DPU2;B2RDY9;Q01518;Q5T0R8;Q5T0S3;Q5T0R7;Q5T0R6;Q5T0R5;Q5T0R4;Q5T0R3;Q5T0R2;Q5T0R1;Q5T0R9;B4DNY3;B4DI38	B4DUZ8;B4DNW7;B4DNA3;D3DPU2;B2RDY9;Q01518;Q5T0R8;Q5T0S3;Q5T0R7;Q5T0R6;Q5T0R5;Q5T0R4;Q5T0R3;Q5T0R2;Q5T0R1;Q5T0R9;B4DNY3;B4DI38	Adenylyl cyclase-associated protein		tr|B4DUZ8|B4DUZ8_HUMAN Adenylyl cyclase-associated protein OS=Homo sapiens OX=9606 PE=2 SV=1;tr|B4DNW7|B4DNW7_HUMAN Adenylyl cyclase-associated protein OS=Homo sapiens OX=9606 PE=2 SV=1;tr|B4DNA3|B4DNA3_HUMAN Adenylyl cyclase-associated protein OS=Homo sap	18	0	2	0	2	4.5	45.943	422	0	4.5	0	1709200
B4E112;E9PP50;V9HWI5;P23528;E9PLJ3;E9PS23;E9PQB7;G3V1A4;Q549N0;E9PK25;Q9Y281	B4E112;E9PP50;V9HWI5;P23528;E9PLJ3;E9PS23;E9PQB7;G3V1A4;Q549N0;E9PK25;Q9Y281	cDNA FLJ51435, moderately similar to Cofilin-1		tr|B4E112|B4E112_HUMAN cDNA FLJ51435, moderately similar to Cofilin-1 OS=Homo sapiens OX=9606 PE=2 SV=1;tr|E9PP50|E9PP50_HUMAN Cofilin-1 (Fragment) OS=Homo sapiens OX=9606 GN=CFL1 PE=1 SV=8;tr|V9HWI5|V9HWI5_HUMAN Cofilin 1 (Non-muscle), isoform CRA_b OS=Ho	11	0	2	0	2	20.5	12.459	112	0	20.5	0	14792000
E9PPU1;H0YEU2;E9PL09;Q53G83;P23396;E9PQ96;E9PSF4;E9PJH4;F2Z2S8;H0YF32;E9PK82;H0YCJ7;Q9NQS8	E9PPU1;H0YEU2;E9PL09;Q53G83;P23396;E9PQ96;E9PSF4;E9PJH4;F2Z2S8;H0YF32;E9PK82;H0YCJ7;Q9NQS8	40S ribosomal protein S3	RPS3	tr|E9PPU1|E9PPU1_HUMAN 40S ribosomal protein S3 OS=Homo sapiens OX=9606 GN=RPS3 PE=1 SV=1;tr|H0YEU2|H0YEU2_HUMAN 40S ribosomal protein S3 (Fragment) OS=Homo sapiens OX=9606 GN=RPS3 PE=1 SV=1;tr|E9PL09|E9PL09_HUMAN 40S ribosomal protein S3 OS=Homo sapiens O	13	0	2	0	2	16.5	17.407	158	0	16.5	0	6300300
F8W1R7;G3V1V0;P60660;G3V1Y7;Q6IBG5;F8VPF3;J3KND3;G8JLA2;F8W1I5;A0A024RB31;B4E368;B7Z6Z4;P14649	F8W1R7;G3V1V0;P60660;G3V1Y7;Q6IBG5;F8VPF3;J3KND3;G8JLA2;F8W1I5;A0A024RB31;B4E368;B7Z6Z4;P14649	Myosin light polypeptide 6	MYL6	tr|F8W1R7|F8W1R7_HUMAN Myosin light polypeptide 6 OS=Homo sapiens OX=9606 GN=MYL6 PE=1 SV=1;tr|G3V1V0|G3V1V0_HUMAN Myosin light polypeptide 6 OS=Homo sapiens OX=9606 GN=MYL6 PE=1 SV=1;sp|P60660|MYL6_HUMAN Myosin light polypeptide 6 OS=Homo sapiens OX=9606	13	0	2	0	2	17.2	16.29	145	0	17.2	0	2965900
J3KRG2;Q96QA5	J3KRG2;Q96QA5	Gasdermin-A (Fragment)	GSDMA	tr|J3KRG2|J3KRG2_HUMAN Gasdermin-A (Fragment) OS=Homo sapiens OX=9606 GN=GSDMA PE=1 SV=8;sp|Q96QA5|GSDMA_HUMAN Gasdermin-A OS=Homo sapiens OX=9606 GN=GSDMA PE=1 SV=4	2	0	2	0	2	10.1	17.791	158	0	10.1	0	1247200
K7ESA0;K7ERX7;V9HW26;P25705;K7EQH4;K7EJP1;B4DGW3;K7EK77	K7ESA0;K7ERX7;V9HW26;P25705;K7EQH4;K7EJP1;B4DGW3;K7EK77	ATP synthase subunit alpha, mitochondrial	ATP5F1A	tr|K7ESA0|K7ESA0_HUMAN ATP synthase subunit alpha, mitochondrial OS=Homo sapiens OX=9606 GN=ATP5F1A PE=1 SV=1;tr|K7ERX7|K7ERX7_HUMAN ATP synthase subunit alpha, mitochondrial (Fragment) OS=Homo sapiens OX=9606 GN=ATP5F1A PE=1 SV=1;tr|V9HW26|V9HW26_HUMAN AT	8	0	2	0	2	36.4	8.2643	77	0	36.4	0	3564500
P22531;Q96RM1;P35326;P35325;P22532;Q9BYE4	P22531;Q96RM1;P35326;P35325;P22532;Q9BYE4	Small proline-rich protein 2E	SPRR2E	sp|P22531|SPR2E_HUMAN Small proline-rich protein 2E OS=Homo sapiens OX=9606 GN=SPRR2E PE=2 SV=2;sp|Q96RM1|SPR2F_HUMAN Small proline-rich protein 2F OS=Homo sapiens OX=9606 GN=SPRR2F PE=3 SV=1;sp|P35326|SPR2A_HUMAN Small proline-rich protein 2A OS=Homo sapi	6	0	2	0	2	36.1	7.8553	72	0	36.1	0	2759700
Q6FHY3;P23490;O60354	Q6FHY3;P23490;O60354	LOR protein	LOR	tr|Q6FHY3|Q6FHY3_HUMAN LOR protein OS=Homo sapiens OX=9606 GN=LOR PE=2 SV=1;sp|P23490|LORI_HUMAN Loricrin OS=Homo sapiens OX=9606 GN=LORICRIN PE=1 SV=2;tr|O60354|O60354_HUMAN Loricrin OS=Homo sapiens OX=9606 PE=2 SV=1	3	0	2	0	2	6.3	26.019	316	0	6.3	0	7807300
V9HW98;P62258;I3L0W5;B4DJF2;I3L3T1;B4DJB0;G9K389;G9K388;K7EM20;B7ZA86	V9HW98;P62258;I3L0W5;B4DJF2;I3L3T1;B4DJB0;G9K389;G9K388	Epididymis luminal protein 2	HEL2	tr|V9HW98|V9HW98_HUMAN Epididymis luminal protein 2 OS=Homo sapiens OX=9606 GN=HEL2 PE=1 SV=1;sp|P62258|1433E_HUMAN 14-3-3 protein epsilon OS=Homo sapiens OX=9606 GN=YWHAE PE=1 SV=1;tr|I3L0W5|I3L0W5_HUMAN 14-3-3 protein epsilon OS=Homo sapiens OX=9606 GN=Y	10	0	3	0	2	11.8	29.174	255	0	11.8	0	6147600
Q6ZVX7	Q6ZVX7	F-box only protein 50	NCCRP1	sp|Q6ZVX7|FBX50_HUMAN F-box only protein 50 OS=Homo sapiens OX=9606 GN=NCCRP1 PE=1 SV=1	1	0	2	0	2	4.4	30.847	275	0	4.4	0	6222200
Q86VR7	Q86VR7	V-set and immunoglobulin domain-containing protein 10-like	VSIG10L	sp|Q86VR7|VS10L_HUMAN V-set and immunoglobulin domain-containing protein 10-like OS=Homo sapiens OX=9606 GN=VSIG10L PE=2 SV=2	1	0	2	0	2	3	91.624	867	0	3	0	707920
A0A2R8YGH5;A0A024QYT6;H7C1E4;P61966	A0A2R8YGH5;A0A024QYT6;H7C1E4;P61966	AP complex subunit sigma	AP1S1	tr|A0A2R8YGH5|A0A2R8YGH5_HUMAN AP complex subunit sigma OS=Homo sapiens OX=9606 GN=AP1S1 PE=1 SV=1;tr|A0A024QYT6|A0A024QYT6_HUMAN AP complex subunit sigma OS=Homo sapiens OX=9606 GN=AP1S1 PE=3 SV=1;tr|H7C1E4|H7C1E4_HUMAN AP complex subunit sigma (Fragment)	4	0	1	0	1	10.2	18.602	157	0	10.2	0	0
A0A024QYW3;Q04941	A0A024QYW3;Q04941	Proteolipid protein 2 (Colonic epithelium-enriched), isoform CRA_a	PLP2	tr|A0A024QYW3|A0A024QYW3_HUMAN Proteolipid protein 2 (Colonic epithelium-enriched), isoform CRA_a OS=Homo sapiens OX=9606 GN=PLP2 PE=4 SV=1;sp|Q04941|PLP2_HUMAN Proteolipid protein 2 OS=Homo sapiens OX=9606 GN=PLP2 PE=1 SV=1	2	0	1	0	1	8.6	16.691	152	0	8.6	0	5921400
K7EKH5;C9J8F3;J3KSV6;J3QKP5;B7Z1N6;A8MVZ9;B7Z1Y2;A0A024QZ64;B7Z3K9;P09972	K7EKH5;C9J8F3;J3KSV6;J3QKP5;B7Z1N6;A8MVZ9;B7Z1Y2;A0A024QZ64;B7Z3K9;P09972	Fructose-bisphosphate aldolase C (Fragment)	ALDOC	tr|K7EKH5|K7EKH5_HUMAN Fructose-bisphosphate aldolase C (Fragment) OS=Homo sapiens OX=9606 GN=ALDOC PE=1 SV=1;tr|C9J8F3|C9J8F3_HUMAN Fructose-bisphosphate aldolase C (Fragment) OS=Homo sapiens OX=9606 GN=ALDOC PE=1 SV=1;tr|J3KSV6|J3KSV6_HUMAN Fructose-bisp	10	0	1	0	1	17	15.035	135	0	17	0	822160
B4DKM5;A0A0A0MR02;A0A024QZT0;A0A024QZN9;P45880	B4DKM5;A0A0A0MR02;A0A024QZT0;A0A024QZN9;P45880	cDNA FLJ60120, highly similar to Voltage-dependent anion-selective channel protein 2		tr|B4DKM5|B4DKM5_HUMAN cDNA FLJ60120, highly similar to Voltage-dependent anion-selective channel protein 2 OS=Homo sapiens OX=9606 PE=2 SV=1;tr|A0A0A0MR02|A0A0A0MR02_HUMAN Voltage-dependent anion-selective channel protein 2 (Fragment) OS=Homo sapiens OX=9	5	0	1	0	1	4.7	27.478	255	0	4.7	0	2435500
Q0D2M2;B2R4S9;A8K9J7;A0A024RCL8;A0A024RCJ9;A0A024RCJ2;A0A024QZZ7;I6L9F7;U3KQK0;B4DR52;Q99880;Q99879;Q99877;Q93079;Q5QNW6;Q16778;P62807;P58876;P57053;P33778;P23527;P06899;O60814;Q96A08	Q0D2M2;B2R4S9;A8K9J7;A0A024RCL8;A0A024RCJ9;A0A024RCJ2;A0A024QZZ7;I6L9F7;U3KQK0;B4DR52;Q99880;Q99879;Q99877;Q93079;Q5QNW6;Q16778;P62807;P58876;P57053;P33778;P23527;P06899;O60814;Q96A08	HIST1H2BC protein	HIST1H2BC	tr|Q0D2M2|Q0D2M2_HUMAN HIST1H2BC protein OS=Homo sapiens OX=9606 GN=HIST1H2BC PE=2 SV=1;tr|B2R4S9|B2R4S9_HUMAN Histone H2B OS=Homo sapiens OX=9606 GN=HIST1H2BC PE=2 SV=1;tr|A8K9J7|A8K9J7_HUMAN Histone H2B OS=Homo sapiens OX=9606 PE=2 SV=1;tr|A0A024RCL8|A0A	24	0	1	0	1	5.6	13.834	126	0	5.6	0	4472500
M0R3F1;A8K3W4;A0A024R0J9;A0A0A0MRA5;B7Z4B8;A8K6U7;A8K5K0;Q9BUJ2	M0R3F1;A8K3W4;A0A024R0J9;A0A0A0MRA5;B7Z4B8;A8K6U7;A8K5K0;Q9BUJ2	Heterogeneous nuclear ribonucleoprotein U-like protein 1 (Fragment)	HNRNPUL1	tr|M0R3F1|M0R3F1_HUMAN Heterogeneous nuclear ribonucleoprotein U-like protein 1 (Fragment) OS=Homo sapiens OX=9606 GN=HNRNPUL1 PE=1 SV=1;tr|A8K3W4|A8K3W4_HUMAN cDNA FLJ75163, highly similar to Homo sapiens heterogeneous nuclear ribonucleoprotein U-like 1 (	8	0	1	0	1	2.3	71.611	641	0	2.3	0	499260
K7ELP9;K7ENJ3;K7EL76;A0A024R0V3;Q6P597	K7ELP9;K7ENJ3;K7EL76;A0A024R0V3;Q6P597	Kinesin light chain 3 (Fragment)	KLC3	tr|K7ELP9|K7ELP9_HUMAN Kinesin light chain 3 (Fragment) OS=Homo sapiens OX=9606 GN=KLC3 PE=1 SV=1;tr|K7ENJ3|K7ENJ3_HUMAN Kinesin light chain (Fragment) OS=Homo sapiens OX=9606 GN=KLC3 PE=1 SV=1;tr|K7EL76|K7EL76_HUMAN Kinesin light chain (Fragment) OS=Homo	5	0	1	0	1	10.2	17.304	157	0	10.2	0	269730
Q5JRR9;Q5JRS0;A0A024R1A3;P22314	Q5JRR9;Q5JRS0;A0A024R1A3;P22314	Ubiquitin-like modifier-activating enzyme 1 (Fragment)	UBA1	tr|Q5JRR9|Q5JRR9_HUMAN Ubiquitin-like modifier-activating enzyme 1 (Fragment) OS=Homo sapiens OX=9606 GN=UBA1 PE=1 SV=8;tr|Q5JRS0|Q5JRS0_HUMAN Ubiquitin-like modifier-activating enzyme 1 (Fragment) OS=Homo sapiens OX=9606 GN=UBA1 PE=1 SV=1;tr|A0A024R1A3|A0	4	0	1	0	1	4.8	29.18	270	0	4.8	0	0
A0A2R8Y804;B4DSW9;A0A2R8Y543;A0A2R8Y5C3;B4DL06;A0A2R8Y750;A0A2R8Y5Z1;B4DGU4;A0A2R8YCH5;A0A2R8Y7Z0;B5BU28;A0A024R2Q3;A0A2R8Y5A3;P35222	A0A2R8Y804;B4DSW9;A0A2R8Y543;A0A2R8Y5C3;B4DL06;A0A2R8Y750;A0A2R8Y5Z1;B4DGU4;A0A2R8YCH5;A0A2R8Y7Z0;B5BU28;A0A024R2Q3;A0A2R8Y5A3;P35222	Catenin beta-1	CTNNB1	tr|A0A2R8Y804|A0A2R8Y804_HUMAN Catenin beta-1 OS=Homo sapiens OX=9606 GN=CTNNB1 PE=1 SV=1;tr|B4DSW9|B4DSW9_HUMAN cDNA FLJ59415, highly similar to Beta-catenin OS=Homo sapiens OX=9606 PE=2 SV=1;tr|A0A2R8Y543|A0A2R8Y543_HUMAN Catenin beta-1 OS=Homo sapiens O	14	0	1	0	1	1.7	77.206	702	0	1.7	0	730000
E7EX53;A0A2R8Y738;B4DLP4;A0A2R8YEM3;E7EQV9;A0A024R2Q4;P61313	E7EX53;A0A2R8Y738;B4DLP4;A0A2R8YEM3;E7EQV9;A0A024R2Q4;P61313	Ribosomal protein L15 (Fragment)	RPL15	tr|E7EX53|E7EX53_HUMAN Ribosomal protein L15 (Fragment) OS=Homo sapiens OX=9606 GN=RPL15 PE=1 SV=1;tr|A0A2R8Y738|A0A2R8Y738_HUMAN Ribosomal protein L15 (Fragment) OS=Homo sapiens OX=9606 GN=RPL15 PE=1 SV=1;tr|B4DLP4|B4DLP4_HUMAN Ribosomal protein L15 OS=Ho	7	0	1	0	1	6.8	15.722	133	0	6.8	0	1061600
G3XAL0;Q0QF37;Q75MT9;Q6FHZ0;A0A024R4K3;P40926	G3XAL0;Q0QF37;Q75MT9;Q6FHZ0;A0A024R4K3;P40926	Malate dehydrogenase	MDH2	tr|G3XAL0|G3XAL0_HUMAN Malate dehydrogenase OS=Homo sapiens OX=9606 GN=MDH2 PE=1 SV=1;tr|Q0QF37|Q0QF37_HUMAN Malate dehydrogenase (Fragment) OS=Homo sapiens OX=9606 GN=MDH2 PE=2 SV=1;tr|Q75MT9|Q75MT9_HUMAN Malate dehydrogenase (Fragment) OS=Homo sapiens OX	6	0	1	0	1	4.3	24.594	231	0	4.3	0	2570500
M0QZN2;M0R0F0;Q53G25;A0A024R4Q8;M0R0R2;P46782	M0QZN2;M0R0F0;Q53G25;A0A024R4Q8;M0R0R2;P46782	40S ribosomal protein S5	RPS5	tr|M0QZN2|M0QZN2_HUMAN 40S ribosomal protein S5 OS=Homo sapiens OX=9606 GN=RPS5 PE=1 SV=1;tr|M0R0F0|M0R0F0_HUMAN 40S ribosomal protein S5 (Fragment) OS=Homo sapiens OX=9606 GN=RPS5 PE=1 SV=1;tr|Q53G25|Q53G25_HUMAN Ribosomal protein S5 variant (Fragment) OS	6	0	1	0	1	12.7	14.763	134	0	12.7	0	578770
H3BT25;H3BUW1;H3BTJ2;H3BQ34;A0A024R609;H3BTN5;B4DRT3;V9HWB8;A0A024R5Z9;P14618	H3BT25;H3BUW1;H3BTJ2;H3BQ34;A0A024R609;H3BTN5;B4DRT3;V9HWB8;A0A024R5Z9;P14618	Pyruvate kinase PKM (Fragment)	PKM	tr|H3BT25|H3BT25_HUMAN Pyruvate kinase PKM (Fragment) OS=Homo sapiens OX=9606 GN=PKM PE=1 SV=1;tr|H3BUW1|H3BUW1_HUMAN Pyruvate kinase PKM (Fragment) OS=Homo sapiens OX=9606 GN=PKM PE=1 SV=1;tr|H3BTJ2|H3BTJ2_HUMAN Pyruvate kinase PKM (Fragment) OS=Homo sapi	10	0	1	0	1	6.6	16.427	151	0	6.6	0	0
Q5HYH5;B2R6U8;A0A024R6W2;O43809	Q5HYH5;B2R6U8;A0A024R6W2;O43809	Uncharacterized protein DKFZp313O211	DKFZp313O211	tr|Q5HYH5|Q5HYH5_HUMAN Uncharacterized protein DKFZp313O211 OS=Homo sapiens OX=9606 GN=DKFZp313O211 PE=2 SV=1;tr|B2R6U8|B2R6U8_HUMAN Cleavage and polyadenylation specificity factor subunit 5 OS=Homo sapiens OX=9606 PE=2 SV=1;tr|A0A024R6W2|A0A024R6W2_HUMAN	4	0	1	0	1	6.7	12.37	105	0	6.7	0	0
B4DKS8;A0A024R7T3;P52597	B4DKS8;A0A024R7T3;P52597	cDNA FLJ57121, highly similar to Heterogeneous nuclear ribonucleoprotein F		tr|B4DKS8|B4DKS8_HUMAN cDNA FLJ57121, highly similar to Heterogeneous nuclear ribonucleoprotein F OS=Homo sapiens OX=9606 PE=2 SV=1;tr|A0A024R7T3|A0A024R7T3_HUMAN Heterogeneous nuclear ribonucleoprotein F, isoform CRA_a OS=Homo sapiens OX=9606 GN=HNRPF PE=	3	0	1	0	1	6.2	37.255	338	0	6.2	0	323200
Q9UG16;A0A384P5S9;A0A024R889;A0A0D9SF54;A0A0D9SGF6;Q13813	Q9UG16;A0A384P5S9;A0A024R889;A0A0D9SF54;A0A0D9SGF6;Q13813	Uncharacterized protein DKFZp564P0562 (Fragment)	DKFZp564P0562	tr|Q9UG16|Q9UG16_HUMAN Uncharacterized protein DKFZp564P0562 (Fragment) OS=Homo sapiens OX=9606 GN=DKFZp564P0562 PE=2 SV=1;tr|A0A384P5S9|A0A384P5S9_HUMAN Epididymis secretory sperm binding protein OS=Homo sapiens OX=9606 PE=2 SV=1;tr|A0A024R889|A0A024R889_	6	0	1	0	1	0.8	152.09	1325	0	0.8	0	0
A0A024R9E4;Q969L2	A0A024R9E4;Q969L2	Mal, T-cell differentiation protein 2, isoform CRA_a	MAL2	tr|A0A024R9E4|A0A024R9E4_HUMAN Mal, T-cell differentiation protein 2, isoform CRA_a OS=Homo sapiens OX=9606 GN=MAL2 PE=4 SV=1;sp|Q969L2|MAL2_HUMAN Protein MAL2 OS=Homo sapiens OX=9606 GN=MAL2 PE=1 SV=1	2	0	1	0	1	11.9	19.125	176	0	11.9	0	596970
A0A024RAA5;B7ZAY4;B4DMH5;B4E1U9;P60953	A0A024RAA5;B7ZAY4;B4DMH5;B4E1U9;P60953	Cell division cycle 42 (GTP binding protein, 25kDa), isoform CRA_a	CDC42	tr|A0A024RAA5|A0A024RAA5_HUMAN Cell division cycle 42 (GTP binding protein, 25kDa), isoform CRA_a OS=Homo sapiens OX=9606 GN=CDC42 PE=4 SV=1;tr|B7ZAY4|B7ZAY4_HUMAN cDNA, FLJ79348, highly similar to Cell division control protein 42 homolog OS=Homo sapiens O	5	0	1	0	1	5.2	21.258	191	0	5.2	0	1430200
F8W1N5;F8VZJ2;F8VNW4;B4DDI8;F8W0W4;A0A024RB41;H0YHX9;Q13765;E9PAV3	F8W1N5;F8VZJ2;F8VNW4;B4DDI8;F8W0W4;A0A024RB41;H0YHX9;Q13765;E9PAV3	Nascent polypeptide-associated complex subunit alpha (Fragment)	NACA	tr|F8W1N5|F8W1N5_HUMAN Nascent polypeptide-associated complex subunit alpha (Fragment) OS=Homo sapiens OX=9606 GN=NACA PE=1 SV=1;tr|F8VZJ2|F8VZJ2_HUMAN Nascent polypeptide-associated complex subunit alpha OS=Homo sapiens OX=9606 GN=NACA PE=1 SV=1;tr|F8VNW4	9	0	1	0	1	21.1	7.813	71	0	21.1	0	1896200
F8VXB1;F8VUC5;F8W156;F8W651;F8VYZ4;Q53FU3;A0A024RB72;F8VVA7;P61923	F8VXB1;F8VUC5;F8W156;F8W651;F8VYZ4;Q53FU3;A0A024RB72;F8VVA7;P61923	Coatomer subunit zeta (Fragment)	COPZ1	tr|F8VXB1|F8VXB1_HUMAN Coatomer subunit zeta (Fragment) OS=Homo sapiens OX=9606 GN=COPZ1 PE=1 SV=1;tr|F8VUC5|F8VUC5_HUMAN Coatomer subunit zeta OS=Homo sapiens OX=9606 GN=COPZ1 PE=1 SV=1;tr|F8W156|F8W156_HUMAN Coatomer subunit zeta OS=Homo sapiens OX=9606	9	0	1	0	1	15.2	10.628	92	0	15.2	0	357840
F8VR77;A8K6Y1;Q6PIN5;A0A024RB85;Q9UQ80	F8VR77;A8K6Y1;Q6PIN5;A0A024RB85;Q9UQ80	Proliferation-associated protein 2G4	PA2G4	tr|F8VR77|F8VR77_HUMAN Proliferation-associated protein 2G4 OS=Homo sapiens OX=9606 GN=PA2G4 PE=1 SV=1;tr|A8K6Y1|A8K6Y1_HUMAN cDNA FLJ75526, highly similar to Homo sapiens proliferation-associated 2G4, 38kDa (PA2G4), mRNA (Fragment) OS=Homo sapiens OX=9606	5	0	1	0	1	6.7	31.467	284	0	6.7	0	987210
A0A024RBA9;Q9UL25	A0A024RBA9;Q9UL25	RAB21, member RAS oncogene family, isoform CRA_a	RAB21	tr|A0A024RBA9|A0A024RBA9_HUMAN RAB21, member RAS oncogene family, isoform CRA_a OS=Homo sapiens OX=9606 GN=RAB21 PE=4 SV=1;sp|Q9UL25|RAB21_HUMAN Ras-related protein Rab-21 OS=Homo sapiens OX=9606 GN=RAB21 PE=1 SV=3	2	0	1	0	1	6.7	24.347	225	0	6.7	0	367850
F8VVM2;Q8NCF7;Q53HC3;B2RE88;A0A024RBE8;A0A024RBH9;Q00325	F8VVM2;Q8NCF7;Q53HC3;B2RE88;A0A024RBE8;A0A024RBH9;Q00325	Phosphate carrier protein, mitochondrial	SLC25A3	tr|F8VVM2|F8VVM2_HUMAN Phosphate carrier protein, mitochondrial OS=Homo sapiens OX=9606 GN=SLC25A3 PE=1 SV=1;tr|Q8NCF7|Q8NCF7_HUMAN cDNA FLJ90278 fis, clone NT2RP1000325, highly similar to Phosphate carrier protein, mitochondrialprecursor OS=Homo sapiens O	7	0	1	0	1	3.7	36.161	324	0	3.7	0	1986000
H0YCR7;A0A024RC87;A0A140VJT8;P13489	H0YCR7;A0A024RC87;A0A140VJT8;P13489	Ribonuclease inhibitor (Fragment)	RNH1	tr|H0YCR7|H0YCR7_HUMAN Ribonuclease inhibitor (Fragment) OS=Homo sapiens OX=9606 GN=RNH1 PE=1 SV=1;tr|A0A024RC87|A0A024RC87_HUMAN Ribonuclease/angiogenin inhibitor 1, isoform CRA_a OS=Homo sapiens OX=9606 GN=RNH1 PE=4 SV=1;tr|A0A140VJT8|A0A140VJT8_HUMAN Te	4	0	1	0	1	5.3	30.45	285	0	5.3	0	916540
A0A140T954;A0A140T936;A0A1U9X9D5;A0A1U9X9C8;A0A1U9X9C7;A0A1U9X9C4;A0A1U9X9C1;A0A1U9X9A3;A0A1U9X9A1;A0A024RCN6;P26640	A0A140T954;A0A140T936;A0A1U9X9D5;A0A1U9X9C8;A0A1U9X9C7;A0A1U9X9C4;A0A1U9X9C1;A0A1U9X9A3;A0A1U9X9A1;A0A024RCN6;P26640	Valine--tRNA ligase (Fragment)	VARS1	tr|A0A140T954|A0A140T954_HUMAN Valine--tRNA ligase (Fragment) OS=Homo sapiens OX=9606 GN=VARS1 PE=1 SV=1;tr|A0A140T936|A0A140T936_HUMAN Valine--tRNA ligase (Fragment) OS=Homo sapiens OX=9606 GN=VARS1 PE=1 SV=1;tr|A0A1U9X9D5|A0A1U9X9D5_HUMAN VARS OS=Homo sa	11	0	1	0	1	4.4	39.866	366	0	4.4	0	733970
Q6PK50;B4DMA2;B4DGL0;A0A024RD80;P08238;Q14568;Q58FF8	Q6PK50;B4DMA2;B4DGL0;A0A024RD80;P08238;Q14568;Q58FF8	HSP90AB1 protein (Fragment)	HSP90AB1	tr|Q6PK50|Q6PK50_HUMAN HSP90AB1 protein (Fragment) OS=Homo sapiens OX=9606 GN=HSP90AB1 PE=1 SV=1;tr|B4DMA2|B4DMA2_HUMAN cDNA FLJ54023, highly similar to Heat shock protein HSP 90-beta OS=Homo sapiens OX=9606 PE=2 SV=1;tr|B4DGL0|B4DGL0_HUMAN cDNA FLJ53619,	7	0	2	0	1	6.8	40.295	351	0	6.8	0	9151000
Q70T18;Q59H57;B4E312;B4DR70;A0A075B7D9;A8K4H1;Q8TBR3;Q6IBQ5;H3BPE7;Q13344;P35637;Q92804	Q70T18;Q59H57;B4E312;B4DR70;A0A075B7D9;A8K4H1;Q8TBR3;Q6IBQ5;H3BPE7;Q13344;P35637;Q92804	BBF2H7/FUS protein (Fragment)		tr|Q70T18|Q70T18_HUMAN BBF2H7/FUS protein (Fragment) OS=Homo sapiens OX=9606 PE=2 SV=1;tr|Q59H57|Q59H57_HUMAN Fusion (Involved in t(12;16) in malignant liposarcoma) isoform a variant (Fragment) OS=Homo sapiens OX=9606 PE=2 SV=1;tr|B4E312|B4E312_HUMAN cDNA	12	0	1	0	1	8.9	16.107	157	0	8.9	0	620500
E9PL01;B4DDB9;A0A087WUC6;E9PI68;Q15005	E9PL01;B4DDB9;A0A087WUC6;E9PI68;Q15005	Signal peptidase complex subunit 2	SPCS2	tr|E9PL01|E9PL01_HUMAN Signal peptidase complex subunit 2 OS=Homo sapiens OX=9606 GN=SPCS2 PE=1 SV=1;tr|B4DDB9|B4DDB9_HUMAN cDNA FLJ56339, highly similar to Signal peptidase complex subunit 2 OS=Homo sapiens OX=9606 PE=2 SV=1;tr|A0A087WUC6|A0A087WUC6_HUMAN	5	0	1	0	1	5.7	17.027	157	0	5.7	0	241330
A0A087WZC4;A0A087WVW4;Q0II16;O43548	A0A087WZC4;A0A087WVW4;Q0II16;O43548	Protein-glutamine gamma-glutamyltransferase 5	TGM5	tr|A0A087WZC4|A0A087WZC4_HUMAN Protein-glutamine gamma-glutamyltransferase 5 OS=Homo sapiens OX=9606 GN=TGM5 PE=1 SV=1;tr|A0A087WVW4|A0A087WVW4_HUMAN Protein-glutamine gamma-glutamyltransferase 5 OS=Homo sapiens OX=9606 GN=TGM5 PE=1 SV=1;tr|Q0II16|Q0II16_H	4	0	1	0	1	2.4	71.787	637	0	2.4	0	5101800
A0A494C0G0;D6R904;A0A087WWU8;Q5HYB6;B2RDE1;A0A0S2Z4I4;A0A0S2Z4G8;A0A0S2Z4G4	A0A494C0G0;D6R904;A0A087WWU8;Q5HYB6;B2RDE1;A0A0S2Z4I4;A0A0S2Z4G8;A0A0S2Z4G4	Tropomyosin alpha-3 chain (Fragment)	TPM3	tr|A0A494C0G0|A0A494C0G0_HUMAN Tropomyosin alpha-3 chain (Fragment) OS=Homo sapiens OX=9606 GN=TPM3 PE=1 SV=1;tr|D6R904|D6R904_HUMAN Tropomyosin alpha-3 chain OS=Homo sapiens OX=9606 GN=TPM3 PE=1 SV=1;tr|A0A087WWU8|A0A087WWU8_HUMAN Tropomyosin alpha-3 chai	8	0	1	0	1	13.8	9.7506	87	0	13.8	0	877090
A0A087WXJ0;C9J760;C9J0X3;C9K0F0;C9JSR2;C9JS55;Q96JY6	A0A087WXJ0;C9J760;C9J0X3;C9K0F0;C9JSR2;C9JS55;Q96JY6	PDZ and LIM domain protein 2 (Fragment)	PDLIM2	tr|A0A087WXJ0|A0A087WXJ0_HUMAN PDZ and LIM domain protein 2 (Fragment) OS=Homo sapiens OX=9606 GN=PDLIM2 PE=1 SV=1;tr|C9J760|C9J760_HUMAN PDZ and LIM domain protein 2 (Fragment) OS=Homo sapiens OX=9606 GN=PDLIM2 PE=1 SV=1;tr|C9J0X3|C9J0X3_HUMAN PDZ and LIM	7	0	1	0	1	16.1	13.673	137	0	16.1	0	442890
A0A090N8G0;P41250	A0A090N8G0;P41250	Glycyl-tRNA synthetase	GARS	tr|A0A090N8G0|A0A090N8G0_HUMAN Glycyl-tRNA synthetase OS=Homo sapiens OX=9606 GN=GARS PE=4 SV=1;sp|P41250|GARS_HUMAN Glycine--tRNA ligase OS=Homo sapiens OX=9606 GN=GARS1 PE=1 SV=3	2	0	1	0	1	1.6	77.53	685	0	1.6	0	575530
B8ZZF8;A0A090N8Y5;Q9Y4Y9	B8ZZF8;A0A090N8Y5;Q9Y4Y9	U6 snRNA-associated Sm-like protein LSm5	LSM5	tr|B8ZZF8|B8ZZF8_HUMAN U6 snRNA-associated Sm-like protein LSm5 OS=Homo sapiens OX=9606 GN=LSM5 PE=1 SV=1;tr|A0A090N8Y5|A0A090N8Y5_HUMAN U6 snRNA-associated Sm-like protein LSm5 OS=Homo sapiens OX=9606 GN=LSM5 PE=3 SV=1;sp|Q9Y4Y9|LSM5_HUMAN U6 snRNA-associ	3	0	1	0	1	29.7	7.0202	64	0	29.7	0	416540
B3KPZ8;A0A0K0K1H9;B4DVU1;A0A0B4J1R6;B3KSI4;B4E022;V9HWD9;Q53EM5;P29401	B3KPZ8;A0A0K0K1H9;B4DVU1;A0A0B4J1R6;B3KSI4;B4E022;V9HWD9;Q53EM5;P29401	cDNA FLJ32530 fis, clone SMINT2000185, highly similar to TRANSKETOLASE		tr|B3KPZ8|B3KPZ8_HUMAN cDNA FLJ32530 fis, clone SMINT2000185, highly similar to TRANSKETOLASE OS=Homo sapiens OX=9606 PE=2 SV=1;tr|A0A0K0K1H9|A0A0K0K1H9_HUMAN Epididymis secretory protein Li 48 (Fragment) OS=Homo sapiens OX=9606 GN=HEL-S-48 PE=2 SV=1;tr|B4	9	0	1	0	1	5	38.887	358	0	5	0	4989800
A0A0C4DFM8;Q7Z406	A0A0C4DFM8;Q7Z406	Myosin-14	MYH14	tr|A0A0C4DFM8|A0A0C4DFM8_HUMAN Myosin-14 OS=Homo sapiens OX=9606 GN=MYH14 PE=1 SV=1;sp|Q7Z406|MYH14_HUMAN Myosin-14 OS=Homo sapiens OX=9606 GN=MYH14 PE=1 SV=2	2	0	1	0	1	3.5	58.267	508	0	3.5	0	0
Q5JZ08;E7ES21;Q1HE23;A0A0C4DG76;Q9BQS7	Q5JZ08;E7ES21;Q1HE23;A0A0C4DG76;Q9BQS7	Hephaestin (Fragment)	HEPH	tr|Q5JZ08|Q5JZ08_HUMAN Hephaestin (Fragment) OS=Homo sapiens OX=9606 GN=HEPH PE=1 SV=1;tr|E7ES21|E7ES21_HUMAN Hephaestin OS=Homo sapiens OX=9606 GN=HEPH PE=1 SV=1;tr|Q1HE23|Q1HE23_HUMAN Hephaestin OS=Homo sapiens OX=9606 GN=HEPH PE=3 SV=1;tr|A0A0C4DG76|A0A	5	0	1	0	1	2.7	91.353	811	0	2.7	0	616280
A0A0D9SFY5;A0A0D9SFE5;Q6DC98;E9PBF6;P20700	A0A0D9SFY5;A0A0D9SFE5;Q6DC98;E9PBF6;P20700	Lamin-B1 (Fragment)	LMNB1	tr|A0A0D9SFY5|A0A0D9SFY5_HUMAN Lamin-B1 (Fragment) OS=Homo sapiens OX=9606 GN=LMNB1 PE=1 SV=1;tr|A0A0D9SFE5|A0A0D9SFE5_HUMAN Lamin B1, isoform CRA_a OS=Homo sapiens OX=9606 GN=LMNB1 PE=1 SV=1;tr|Q6DC98|Q6DC98_HUMAN LMNB1 protein (Fragment) OS=Homo sapiens	5	0	1	0	1	5.4	18.459	166	0	5.4	0	378800
C9K0U8;A0A0G2JLD8;E7EUY5;Q567R6;A4D1U3;B7Z268;Q04837	C9K0U8;A0A0G2JLD8;E7EUY5;Q567R6;A4D1U3;B7Z268;Q04837	Single-stranded DNA-binding protein, mitochondrial (Fragment)	SSBP1	tr|C9K0U8|C9K0U8_HUMAN Single-stranded DNA-binding protein, mitochondrial (Fragment) OS=Homo sapiens OX=9606 GN=SSBP1 PE=1 SV=1;tr|A0A0G2JLD8|A0A0G2JLD8_HUMAN Single-stranded DNA-binding protein, mitochondrial (Fragment) OS=Homo sapiens OX=9606 GN=SSBP1 PE	7	0	1	0	1	12.4	14.131	121	0	12.4	0	688860
H3BR68;A0A0M4FNU3;V9HWN7;J3KPS3;P04075	H3BR68;A0A0M4FNU3;V9HWN7;J3KPS3;P04075	Fructose-bisphosphate aldolase A (Fragment)	ALDOA	tr|H3BR68|H3BR68_HUMAN Fructose-bisphosphate aldolase A (Fragment) OS=Homo sapiens OX=9606 GN=ALDOA PE=1 SV=1;tr|A0A0M4FNU3|A0A0M4FNU3_HUMAN Fructose-bisphosphate aldolase (Fragment) OS=Homo sapiens OX=9606 GN=ALDOA PE=3 SV=1;tr|V9HWN7|V9HWN7_HUMAN Fructos	5	0	1	0	1	8.5	13.667	130	0	8.5	0	1161600
A0A0S2Z3E8;P02671	A0A0S2Z3E8;P02671	Fibrinogen alpha chain isoform 2 (Fragment)	FGA	tr|A0A0S2Z3E8|A0A0S2Z3E8_HUMAN Fibrinogen alpha chain isoform 2 (Fragment) OS=Homo sapiens OX=9606 GN=FGA PE=1 SV=1;sp|P02671|FIBA_HUMAN Fibrinogen alpha chain OS=Homo sapiens OX=9606 GN=FGA PE=1 SV=2	2	0	1	0	1	3.7	47.384	436	0	3.7	0	443670
A0A1B0GVF1;A0A0S2Z3L4;H7C1V0;H7C469;A0A1B0GW44;A0A1B0GVP3;A0A1B0GV23;A0A1B0GVD5;A0A1B0GWE8;V9HWI3;A0A1B0GU92;A0A1B0GU03;P07339	A0A1B0GVF1;A0A0S2Z3L4;H7C1V0;H7C469;A0A1B0GW44;A0A1B0GVP3;A0A1B0GV23;A0A1B0GVD5;A0A1B0GWE8;V9HWI3;A0A1B0GU92;A0A1B0GU03;P07339	Uncharacterized protein (Fragment)		tr|A0A1B0GVF1|A0A1B0GVF1_HUMAN Uncharacterized protein (Fragment) OS=Homo sapiens OX=9606 PE=1 SV=1;tr|A0A0S2Z3L4|A0A0S2Z3L4_HUMAN Cathepsin D isoform 2 (Fragment) OS=Homo sapiens OX=9606 GN=CTSD PE=2 SV=1;tr|H7C1V0|H7C1V0_HUMAN Cathepsin D (Fragment) OS=H	13	0	1	0	1	12.3	8.0634	73	0	12.3	0	964290
A0A0U1RQF0;P49327	A0A0U1RQF0;P49327	Fatty acid synthase	FASN	tr|A0A0U1RQF0|A0A0U1RQF0_HUMAN Fatty acid synthase OS=Homo sapiens OX=9606 GN=FASN PE=1 SV=1;sp|P49327|FAS_HUMAN Fatty acid synthase OS=Homo sapiens OX=9606 GN=FASN PE=1 SV=3	2	0	1	0	1	0.6	273.2	2509	0	0.6	0	579090
A0A125U0U7;A0A5C2GR71;A0A5C2GKQ6;A0A5C2GFJ2;A0A5C2GFI2;A0A5C2G6B2;A0A5C2GXJ3;A0A5C2GTE8;A0A5C2GQM4;A0A5C2GPV4;A0A5C2GP38;A0A5C2GNT6;A0A5C2GGH8;A0A5C2G9C1;A0A5C2GUU8;A0A5C2GUK2;A0A5C2GPE7;A0A5C2GP46;A0A5C2GLP6;A0A5C2GHL6;A0A5C2GHK6;A0A5C2GH86;A0A5C2GGI5;A0A5C2GF59;A0A5C2G894;A0A120HF66;A0A5C2GUL3;A0A5C2GS28;A0A5C2GQN5;A0A5C2GQF2;A0A5C2GQ77;A0A5C2GPS0;A0A5C2GNK3;A0A5C2GLN7;A0A5C2GHN4;A0A5C2GGH0;A0A…	A0A125U0U7;A0A5C2GR71;A0A5C2GKQ6;A0A5C2GFJ2;A0A5C2GFI2;A0A5C2G6B2;A0A5C2GXJ3;A0A5C2GTE8;A0A5C2GQM4;A0A5C2GPV4;A0A5C2GP38;A0A5C2GNT6;A0A5C2GGH8;A0A5C2G9C1;A0A5C2GUU8;A0A5C2GUK2;A0A5C2GPE7;A0A5C2GP46;A0A5C2GLP6;A0A5C2GHL6;A0A5C2GHK6;A0A5C2GH86;A0A5C2GGI5;A0A5C2GF59;A0A5C2G894;A0A120HF66;A0A5C2GUL3;A0A5C2GS28;A0A5C2GQN5;A0A5C2GQF2;A0A5C2GQ77;A0A5C2GPS0;A0A5C2GNK3;A0A5C2GLN7;A0A5C2GHN4;A0A5C2GGH0;A0A…	MS-C1 heavy chain variable region (Fragment)		tr|A0A125U0U7|A0A125U0U7_HUMAN MS-C1 heavy chain variable region (Fragment) OS=Homo sapiens OX=9606 PE=2 SV=1;tr|A0A5C2GR71|A0A5C2GR71_HUMAN IG c1698_heavy_IGHV3-9_IGHD6-13_IGHJ4 (Fragment) OS=Homo sapiens OX=9606 PE=2 SV=1;tr|A0A5C2GKQ6|A0A5C2GKQ6_HUMAN I	68	0	1	0	1	13.6	13.096	118	0	13.6	0	727970
F8WES2;F2Z2F3;Q8WV80;A0A140CZL6;A0A140CZL5;Q05DJ2;J3QSB7;A0A140CZL4;Q6FHT1;Q6FHP1;A0A384ME80;Q13126	F8WES2;F2Z2F3;Q8WV80;A0A140CZL6;A0A140CZL5;Q05DJ2;J3QSB7;A0A140CZL4;Q6FHT1;Q6FHP1;A0A384ME80;Q13126	S-methyl-5-thioadenosine phosphorylase	MTAP	tr|F8WES2|F8WES2_HUMAN S-methyl-5-thioadenosine phosphorylase OS=Homo sapiens OX=9606 GN=MTAP PE=4 SV=1;tr|F2Z2F3|F2Z2F3_HUMAN PNP_UDP_1 domain-containing protein OS=Homo sapiens OX=9606 PE=4 SV=1;tr|Q8WV80|Q8WV80_HUMAN MTAP protein OS=Homo sapiens OX=960	12	0	1	0	1	20	5.2379	50	0	20	0	143590
A0A140VJZ1;P45974	A0A140VJZ1;P45974	Ubiquitin carboxyl-terminal hydrolase		tr|A0A140VJZ1|A0A140VJZ1_HUMAN Ubiquitin carboxyl-terminal hydrolase OS=Homo sapiens OX=9606 PE=2 SV=1;sp|P45974|UBP5_HUMAN Ubiquitin carboxyl-terminal hydrolase 5 OS=Homo sapiens OX=9606 GN=USP5 PE=1 SV=2	2	0	1	0	1	1.7	95.785	858	0	1.7	0	1029300
G3V3W4;G3V5N4;Q6IB71;A0A140VK43;P25788	G3V3W4;G3V5N4;Q6IB71;A0A140VK43;P25788	Proteasome subunit alpha type-3	PSMA3	tr|G3V3W4|G3V3W4_HUMAN Proteasome subunit alpha type-3 OS=Homo sapiens OX=9606 GN=PSMA3 PE=1 SV=1;tr|G3V5N4|G3V5N4_HUMAN Proteasome subunit alpha type-3 OS=Homo sapiens OX=9606 GN=PSMA3 PE=1 SV=1;tr|Q6IB71|Q6IB71_HUMAN Proteasome subunit alpha type OS=Homo	5	0	1	0	1	52.8	3.9303	36	0	52.8	0	686450
Q59F72;G3V295;A0A140VK44;G3V5Z7;P60900	Q59F72;G3V295;A0A140VK44;G3V5Z7;P60900	Proteasome alpha 6 subunit variant (Fragment)		tr|Q59F72|Q59F72_HUMAN Proteasome alpha 6 subunit variant (Fragment) OS=Homo sapiens OX=9606 PE=2 SV=1;tr|G3V295|G3V295_HUMAN Proteasome subunit alpha type OS=Homo sapiens OX=9606 GN=PSMA6 PE=1 SV=1;tr|A0A140VK44|A0A140VK44_HUMAN Proteasome subunit alpha t	5	0	1	0	1	12.5	8.9291	80	0	12.5	0	736110
C9JI87;B3KTS5;A0A1L1UHR1;P21796	C9JI87;B3KTS5;A0A1L1UHR1;P21796	Voltage-dependent anion-selective channel protein 1 (Fragment)	VDAC1	tr|C9JI87|C9JI87_HUMAN Voltage-dependent anion-selective channel protein 1 (Fragment) OS=Homo sapiens OX=9606 GN=VDAC1 PE=1 SV=6;tr|B3KTS5|B3KTS5_HUMAN cDNA FLJ38670 fis, clone HSYRA2000190, highly similar to Voltage-dependent anion-selective channel prote	4	0	1	0	1	4.4	20.274	183	0	4.4	0	0
A2MYD4;Q5NV90;A0A5C2GBW0;A0A5C2G3P5;A0A5C2GYE3;A0A5C2GSJ7;A0A5C2GLQ5;A0A5C2GK44;A0A5C2GJW2;A0A5C2G5E2;A0A5C2G4P4;A0A5C2G1C5;A0A5C2FXD4;A0A5C2GWI0;A0A5C2GW55;A0A5C2GMD3;A0A5C2GK40;A0A5C2GHQ8;A0A5C2GFW1;A0A5C2GCX8;A0A5C2G8F7;A0A5C2G6D6;A0A5C2G2W1;A0A5C2G0T8;A0A5C2FZJ7;A0A5C2FZB9;A0A5C2FZ98;A0A5C2FY21;A0A5C2FY02;A0A5C2FXW5;A0A5C2H0Z5;A0A5C2H087;A0A5C2GZD3;A0A5C2GZ08;A0A5C2GXW0;A0A5C2GXD8;A0A5C2GWE7;…	A2MYD4;Q5NV90;A0A5C2GBW0;A0A5C2G3P5;A0A5C2GYE3;A0A5C2GSJ7;A0A5C2GLQ5;A0A5C2GK44;A0A5C2GJW2;A0A5C2G5E2;A0A5C2G4P4;A0A5C2G1C5;A0A5C2FXD4;A0A5C2GWI0;A0A5C2GW55;A0A5C2GMD3;A0A5C2GK40;A0A5C2GHQ8;A0A5C2GFW1;A0A5C2GCX8;A0A5C2G8F7;A0A5C2G6D6;A0A5C2G2W1;A0A5C2G0T8;A0A5C2FZJ7;A0A5C2FZB9;A0A5C2FZ98;A0A5C2FY21;A0A5C2FY02;A0A5C2FXW5;A0A5C2H0Z5;A0A5C2H087;A0A5C2GZD3;A0A5C2GZ08;A0A5C2GXW0;A0A5C2GXD8;A0A5C2GWE7;…	V2-7 protein (Fragment)	V2-7	tr|A2MYD4|A2MYD4_HUMAN V2-7 protein (Fragment) OS=Homo sapiens OX=9606 GN=V2-7 PE=4 SV=1;tr|Q5NV90|Q5NV90_HUMAN V2-17 protein (Fragment) OS=Homo sapiens OX=9606 GN=V2-17 PE=1 SV=1;tr|A0A5C2GBW0|A0A5C2GBW0_HUMAN IGH + IGL c128_light_IGLV3-25_IGLJ2 (Fragment	102	0	1	0	1	19.8	10.352	96	0	19.8	0	0
A0A2R8YF30;A0A2R8Y633;A0A2R8Y7S7;Q5QPE2;B4DRA5;B4DJW8;A0A2R8YFH5;Q15437	A0A2R8YF30;A0A2R8Y633;A0A2R8Y7S7;Q5QPE2;B4DRA5;B4DJW8;A0A2R8YFH5;Q15437	Protein transport protein SEC23 (Fragment)	SEC23B	tr|A0A2R8YF30|A0A2R8YF30_HUMAN Protein transport protein SEC23 (Fragment) OS=Homo sapiens OX=9606 GN=SEC23B PE=1 SV=1;tr|A0A2R8Y633|A0A2R8Y633_HUMAN Protein transport protein SEC23 (Fragment) OS=Homo sapiens OX=9606 GN=SEC23B PE=1 SV=1;tr|A0A2R8Y7S7|A0A2R8	8	0	1	0	1	40.6	3.8612	32	0	40.6	0	172470
A0A2R8Y811;P62263	A0A2R8Y811;P62263	40S ribosomal protein S14 (Fragment)	RPS14	tr|A0A2R8Y811|A0A2R8Y811_HUMAN 40S ribosomal protein S14 (Fragment) OS=Homo sapiens OX=9606 GN=RPS14 PE=1 SV=1;sp|P62263|RS14_HUMAN 40S ribosomal protein S14 OS=Homo sapiens OX=9606 GN=RPS14 PE=1 SV=3	2	0	1	0	1	8.7	16.159	150	0	8.7	0	0
V9H0U2;A0A384MEF1;P06396	V9H0U2;A0A384MEF1;P06396	Gelsolin exon 3 (Fragment)		tr|V9H0U2|V9H0U2_HUMAN Gelsolin exon 3 (Fragment) OS=Homo sapiens OX=9606 PE=4 SV=1;tr|A0A384MEF1|A0A384MEF1_HUMAN Epididymis secretory sperm binding protein OS=Homo sapiens OX=9606 PE=2 SV=1;sp|P06396|GELS_HUMAN Gelsolin OS=Homo sapiens OX=9606 GN=GSN PE=	3	0	1	0	1	22.9	4.7766	48	0	22.9	0	0
B4DP51;H0YBG7;Q68DG4;H0YBD7;H0YB39;E9PCY7;A0A384MEJ3;G8JLB6;P31943	B4DP51;H0YBG7;Q68DG4;H0YBD7;H0YB39;E9PCY7;A0A384MEJ3;G8JLB6;P31943	cDNA FLJ54533, highly similar to Heterogeneous nuclear ribonucleoprotein H		tr|B4DP51|B4DP51_HUMAN cDNA FLJ54533, highly similar to Heterogeneous nuclear ribonucleoprotein H OS=Homo sapiens OX=9606 PE=2 SV=1;tr|H0YBG7|H0YBG7_HUMAN Heterogeneous nuclear ribonucleoprotein H (Fragment) OS=Homo sapiens OX=9606 GN=HNRNPH1 PE=1 SV=1;tr|	9	0	1	0	1	13.2	16.849	159	0	13.2	0	830440
B7Z5A2;X6RJP6;A0A384MTL2;P37802	B7Z5A2;X6RJP6;A0A384MTL2;P37802	cDNA FLJ57759, moderately similar to Transgelin-2		tr|B7Z5A2|B7Z5A2_HUMAN cDNA FLJ57759, moderately similar to Transgelin-2 OS=Homo sapiens OX=9606 PE=2 SV=1;tr|X6RJP6|X6RJP6_HUMAN Transgelin-2 (Fragment) OS=Homo sapiens OX=9606 GN=TAGLN2 PE=1 SV=1;tr|A0A384MTL2|A0A384MTL2_HUMAN Transgelin OS=Homo sapiens	4	0	1	0	1	6	14.964	134	0	6	0	509800
B4DRD7;H3BRU6;F8VZX2;A0A384N6B9;Q15366;H3BSS4;F8VRH0	B4DRD7;H3BRU6;F8VZX2;A0A384N6B9;Q15366;H3BSS4;F8VRH0	cDNA FLJ54752, highly similar to Poly(rC)-binding protein 2		tr|B4DRD7|B4DRD7_HUMAN cDNA FLJ54752, highly similar to Poly(rC)-binding protein 2 OS=Homo sapiens OX=9606 PE=2 SV=1;tr|H3BRU6|H3BRU6_HUMAN Poly(rC)-binding protein 2 (Fragment) OS=Homo sapiens OX=9606 GN=PCBP2 PE=1 SV=1;tr|F8VZX2|F8VZX2_HUMAN Poly(rC)-bin	7	0	2	0	1	7.8	29.737	282	0	7.8	0	0
H7C1L7;H7C3G9;A0A384N6G7;Q9UJ70	H7C1L7;H7C3G9;A0A384N6G7;Q9UJ70	N-acetyl-D-glucosamine kinase	NAGK	tr|H7C1L7|H7C1L7_HUMAN N-acetyl-D-glucosamine kinase OS=Homo sapiens OX=9606 GN=NAGK PE=1 SV=2;tr|H7C3G9|H7C3G9_HUMAN N-acetyl-D-glucosamine kinase OS=Homo sapiens OX=9606 GN=NAGK PE=1 SV=2;tr|A0A384N6G7|A0A384N6G7_HUMAN Epididymis secretory sperm binding	4	0	1	0	1	8.2	16.516	159	0	8.2	0	584830
E9PQ63;A8MTM1;V9HW40;Q53F60;A0A384NL53;P16152;O75828	E9PQ63;A8MTM1;V9HW40;Q53F60;A0A384NL53;P16152;O75828	Carbonyl reductase [NADPH] 1	CBR1	tr|E9PQ63|E9PQ63_HUMAN Carbonyl reductase [NADPH] 1 OS=Homo sapiens OX=9606 GN=CBR1 PE=1 SV=1;tr|A8MTM1|A8MTM1_HUMAN Carbonyl reductase [NADPH] 1 OS=Homo sapiens OX=9606 GN=CBR1 PE=1 SV=1;tr|V9HW40|V9HW40_HUMAN Epididymis secretory protein Li 25 OS=Homo sa	7	0	1	0	1	9	19.022	178	0	9	0	1433700
Q8TAK2;B4DWK8;A0A384P5Q0;P04040	Q8TAK2;B4DWK8;A0A384P5Q0;P04040	Similar to catalase (Fragment)		tr|Q8TAK2|Q8TAK2_HUMAN Similar to catalase (Fragment) OS=Homo sapiens OX=9606 PE=2 SV=1;tr|B4DWK8|B4DWK8_HUMAN Catalase OS=Homo sapiens OX=9606 PE=2 SV=1;tr|A0A384P5Q0|A0A384P5Q0_HUMAN Catalase OS=Homo sapiens OX=9606 PE=2 SV=1;sp|P04040|CATA_HUMAN Catalas	4	0	1	0	1	5.7	25.938	228	0	5.7	0	894080
B7Z7W6;B3KSB8;Q59GA5;A0A3B3ISG5;P14735	B7Z7W6;B3KSB8;Q59GA5;A0A3B3ISG5;P14735	cDNA FLJ53247, highly similar to Insulin-degrading enzyme		tr|B7Z7W6|B7Z7W6_HUMAN cDNA FLJ53247, highly similar to Insulin-degrading enzyme OS=Homo sapiens OX=9606 PE=2 SV=1;tr|B3KSB8|B3KSB8_HUMAN cDNA FLJ35968 fis, clone TESTI2013053, highly similar to INSULIN-DEGRADING ENZYME OS=Homo sapiens OX=9606 PE=2 SV=1;tr	5	0	1	0	1	2.6	54.24	464	0	2.6	0	863150
A2MYD3;Q5NV69;A0A5C2G0A8;A0A5C2FVN1;A0A5C2FX95;A0A5C2FVU4;A0A5C2GGV8;A0A5C2GT68;A0A5C2G0M4;A0A5C2FYY8;A0A5C2FYX4;A0A5C2H2L7;A0A5C2H214;A0A5C2GZB3;A0A5C2GZ01;A0A5C2GW31;A0A5C2GV34;A0A5C2GV30;A0A5C2GUN6;A0A5C2GUH0;A0A5C2GTZ4;A0A5C2GSM5;A0A5C2GSC4;A0A5C2GS23;A0A5C2GK66;A0A5C2GK61;A0A5C2GIH1;A0A5C2G9K2;A0A5C2G998;A0A5C2G5L2;A0A5C2G1Y4;A0A5C2G126;A0A5C2G0W9;A0A5C2FZM2;A0A5C2FVH4;A0A5C2FU12;A0A5C2FTW4;…	A2MYD3;Q5NV69;A0A5C2G0A8;A0A5C2FVN1;A0A5C2FX95;A0A5C2FVU4;A0A5C2GGV8;A0A5C2GT68;A0A5C2G0M4;A0A5C2FYY8;A0A5C2FYX4;A0A5C2H2L7;A0A5C2H214;A0A5C2GZB3;A0A5C2GZ01;A0A5C2GW31;A0A5C2GV34;A0A5C2GV30;A0A5C2GUN6;A0A5C2GUH0;A0A5C2GTZ4;A0A5C2GSM5;A0A5C2GSC4;A0A5C2GS23;A0A5C2GK66;A0A5C2GK61;A0A5C2GIH1;A0A5C2G9K2;A0A5C2G998;A0A5C2G5L2;A0A5C2G1Y4;A0A5C2G126;A0A5C2G0W9;A0A5C2FZM2;A0A5C2FVH4;A0A5C2FU12;A0A5C2FTW4;…	V1-18 protein (Fragment)	V1-18	tr|A2MYD3|A2MYD3_HUMAN V1-18 protein (Fragment) OS=Homo sapiens OX=9606 GN=V1-18 PE=4 SV=1;tr|Q5NV69|Q5NV69_HUMAN V1-13 protein (Fragment) OS=Homo sapiens OX=9606 GN=V1-13 PE=4 SV=1;tr|A0A5C2G0A8|A0A5C2G0A8_HUMAN IGL c1385_light_IGLV1-40_IGLJ2 (Fragment) O	277	0	1	0	1	17.2	10.295	99	0	17.2	0	652130
A0A5C2GPF4	A0A5C2GPF4	IG c1265_heavy_IGHV1-2_IGHD3-10_IGHJ6 (Fragment)		tr|A0A5C2GPF4|A0A5C2GPF4_HUMAN IG c1265_heavy_IGHV1-2_IGHD3-10_IGHJ6 (Fragment) OS=Homo sapiens OX=9606 PE=2 SV=1	1	0	1	0	1	12.3	13.509	122	0	12.3	0	487850
A0A5C2GS91	A0A5C2GS91	IG c1793_heavy_IGHV5-51_IGHD4-17_IGHJ4 (Fragment)		tr|A0A5C2GS91|A0A5C2GS91_HUMAN IG c1793_heavy_IGHV5-51_IGHD4-17_IGHJ4 (Fragment) OS=Homo sapiens OX=9606 PE=2 SV=1	1	0	1	0	1	10	13.17	120	0	10	0	912670
A0AVP6;Q5H8X8;O95399	A0AVP6;Q5H8X8;O95399	UTS2 protein	UTS2	tr|A0AVP6|A0AVP6_HUMAN UTS2 protein OS=Homo sapiens OX=9606 GN=UTS2 PE=2 SV=1;tr|Q5H8X8|Q5H8X8_HUMAN Urotensin-2 OS=Homo sapiens OX=9606 GN=UTS2 PE=1 SV=1;sp|O95399|UTS2_HUMAN Urotensin-2 OS=Homo sapiens OX=9606 GN=UTS2 PE=1 SV=1	3	0	1	0	1	8.5	10.994	94	0	8.5	0	4204400
Q9BZU1;A2A3R5;Q96DV6;A2A3R6;P62753	Q9BZU1;A2A3R5;Q96DV6;A2A3R6;P62753	PNAS-20		tr|Q9BZU1|Q9BZU1_HUMAN PNAS-20 OS=Homo sapiens OX=9606 PE=2 SV=1;tr|A2A3R5|A2A3R5_HUMAN 40S ribosomal protein S6 OS=Homo sapiens OX=9606 GN=RPS6 PE=1 SV=1;tr|Q96DV6|Q96DV6_HUMAN 40S ribosomal protein S6 OS=Homo sapiens OX=9606 GN=RPS6 PE=2 SV=1;tr|A2A3R6|A	5	0	1	0	1	15.2	9.0247	79	0	15.2	0	573680
C9J1C5;H0YMV8;A4D1G5;Q71UM5;P42677	C9J1C5;H0YMV8;A4D1G5;Q71UM5;P42677	40S ribosomal protein S27	RPS27L	tr|C9J1C5|C9J1C5_HUMAN 40S ribosomal protein S27 OS=Homo sapiens OX=9606 GN=RPS27L PE=3 SV=1;tr|H0YMV8|H0YMV8_HUMAN 40S ribosomal protein S27 OS=Homo sapiens OX=9606 GN=RPS27L PE=1 SV=1;tr|A4D1G5|A4D1G5_HUMAN 40S ribosomal protein S27 OS=Homo sapiens OX=96	5	0	1	0	1	15.4	5.6466	52	0	15.4	0	607440
A4D1P0;O60218;C9JRZ8	A4D1P0;O60218;C9JRZ8	Aldo_ket_red domain-containing protein	LOC402299	tr|A4D1P0|A4D1P0_HUMAN Aldo_ket_red domain-containing protein OS=Homo sapiens OX=9606 GN=LOC402299 PE=4 SV=1;sp|O60218|AK1BA_HUMAN Aldo-keto reductase family 1 member B10 OS=Homo sapiens OX=9606 GN=AKR1B10 PE=1 SV=2;sp|C9JRZ8|AK1BF_HUMAN Aldo-keto reductas	3	0	1	0	1	2.5	41.907	362	0	2.5	0	2237600
E9PP11;B7Z6T6;B3KTP2;B3KU93;B7Z4B2;E9PLK3;B7Z899;A6NEC2;P55786	E9PP11;B7Z6T6;B3KTP2;B3KU93;B7Z4B2;E9PLK3;B7Z899;A6NEC2;P55786	Puromycin-sensitive aminopeptidase (Fragment)	NPEPPS	tr|E9PP11|E9PP11_HUMAN Puromycin-sensitive aminopeptidase (Fragment) OS=Homo sapiens OX=9606 GN=NPEPPS PE=1 SV=1;tr|B7Z6T6|B7Z6T6_HUMAN cDNA FLJ58835, highly similar to Puromycin-sensitive aminopeptidase OS=Homo sapiens OX=9606 PE=2 SV=1;tr|B3KTP2|B3KTP2_H	9	0	1	0	1	6.5	22.302	201	0	6.5	0	511420
A8K0T9;P52907	A8K0T9;P52907	F-actin-capping protein subunit alpha		tr|A8K0T9|A8K0T9_HUMAN F-actin-capping protein subunit alpha OS=Homo sapiens OX=9606 PE=2 SV=1;sp|P52907|CAZA1_HUMAN F-actin-capping protein subunit alpha-1 OS=Homo sapiens OX=9606 GN=CAPZA1 PE=1 SV=3	2	0	1	0	1	5.6	32.908	286	0	5.6	0	0
Q6ZWK7;A8K2U0	Q6ZWK7;A8K2U0	cDNA FLJ16045 fis, clone CTONG2000042, weakly similar to ALPHA-2-MACROGLOBULIN		tr|Q6ZWK7|Q6ZWK7_HUMAN cDNA FLJ16045 fis, clone CTONG2000042, weakly similar to ALPHA-2-MACROGLOBULIN OS=Homo sapiens OX=9606 PE=2 SV=1;sp|A8K2U0|A2ML1_HUMAN Alpha-2-macroglobulin-like protein 1 OS=Homo sapiens OX=9606 GN=A2ML1 PE=1 SV=3	2	0	1	0	1	1.5	94.321	842	0	1.5	0	0
Q6PUJ7;Q6FHP5;Q53FV0;A8K401;P35232	Q6PUJ7;Q6FHP5;Q53FV0;A8K401;P35232	Prohibitin	HEL-215	tr|Q6PUJ7|Q6PUJ7_HUMAN Prohibitin OS=Homo sapiens OX=9606 GN=HEL-215 PE=2 SV=1;tr|Q6FHP5|Q6FHP5_HUMAN Prohibitin (Fragment) OS=Homo sapiens OX=9606 GN=PHB PE=2 SV=1;tr|Q53FV0|Q53FV0_HUMAN Prohibitin (Fragment) OS=Homo sapiens OX=9606 PE=2 SV=1;tr|A8K401|A8	5	0	1	0	1	6.2	29.82	272	0	6.2	0	1030200
A8KAK1;Q9NYU2	A8KAK1;Q9NYU2	cDNA FLJ77398, highly similar to Homo sapiens UDP-glucose ceramide glucosyltransferase-like 1, transcript variant 2, mRNA		tr|A8KAK1|A8KAK1_HUMAN cDNA FLJ77398, highly similar to Homo sapiens UDP-glucose ceramide glucosyltransferase-like 1, transcript variant 2, mRNA OS=Homo sapiens OX=9606 PE=2 SV=1;sp|Q9NYU2|UGGG1_HUMAN UDP-glucose:glycoprotein glucosyltransferase 1 OS=Homo	2	0	1	0	1	1.7	175	1531	0	1.7	0	0
B3KRK8;B0YJC4;V9HWE1;Q53HU8;P08670;A0A1B0GVG8;A0A1B0GTT5;H7C5W5;Q96GE1;B0YJC5;Q7L4M3;B3KY79;Q9H319;Q53SB5;Q45VM8;Q45VM7;Q45VM6;L7RDA5;B3KWQ6;A5Z217;A0A384NPX1;P08729;P41219;P17661;Q9NSB2	B3KRK8;B0YJC4;V9HWE1;Q53HU8;P08670;A0A1B0GVG8;A0A1B0GTT5;H7C5W5;Q96GE1;B0YJC5;Q7L4M3;B3KY79;Q9H319;Q53SB5;Q45VM8;Q45VM7;Q45VM6;L7RDA5;B3KWQ6;A5Z217;A0A384NPX1;P08729;P41219;P17661;Q9NSB2	cDNA FLJ34494 fis, clone HLUNG2005030, highly similar to VIMENTIN		tr|B3KRK8|B3KRK8_HUMAN cDNA FLJ34494 fis, clone HLUNG2005030, highly similar to VIMENTIN OS=Homo sapiens OX=9606 PE=2 SV=1;tr|B0YJC4|B0YJC4_HUMAN Vimentin OS=Homo sapiens OX=9606 GN=VIM PE=1 SV=1;tr|V9HWE1|V9HWE1_HUMAN Epididymis luminal protein 113 OS=Hom	25	0	2	0	1	5.4	46.976	407	0	5.4	0	595430
Q32XH3;M0R0P7;M0R3D6;M0R1A7;M0R117;B4DM74;B2R4C0;Q02543	Q32XH3;M0R0P7;M0R3D6;M0R1A7;M0R117;B4DM74;B2R4C0;Q02543	Ribosomal protein L18a-like protein		tr|Q32XH3|Q32XH3_HUMAN Ribosomal protein L18a-like protein OS=Homo sapiens OX=9606 PE=2 SV=1;tr|M0R0P7|M0R0P7_HUMAN 60S ribosomal protein L18a OS=Homo sapiens OX=9606 GN=RPL18A PE=1 SV=1;tr|M0R3D6|M0R3D6_HUMAN 60S ribosomal protein L18a (Fragment) OS=Homo	8	0	1	0	1	9.6	15.791	136	0	9.6	0	611270
C9JAW5;B2R4G1;C9JNU6;Q9Y241	C9JAW5;B2R4G1;C9JNU6;Q9Y241	HIG1 domain-containing protein		tr|C9JAW5|C9JAW5_HUMAN HIG1 domain-containing protein OS=Homo sapiens OX=9606 PE=4 SV=1;tr|B2R4G1|B2R4G1_HUMAN cDNA, FLJ92076, Homo sapiens likely ortholog of mouse hypoxia induced gene 1(HIG1), mRNA OS=Homo sapiens OX=9606 PE=2 SV=1;tr|C9JNU6|C9JNU6_HUMAN	4	0	1	0	1	21.7	8.8131	83	0	21.7	0	620950
G5E9W8;B4DSX6;C9JQ42;B2R5R5;P46976	G5E9W8;B4DSX6;C9JQ42;B2R5R5;P46976	Glycogenin 1, isoform CRA_e	GYG1	tr|G5E9W8|G5E9W8_HUMAN Glycogenin 1, isoform CRA_e OS=Homo sapiens OX=9606 GN=GYG1 PE=1 SV=1;tr|B4DSX6|B4DSX6_HUMAN cDNA FLJ57427, highly similar to Glycogenin-1 OS=Homo sapiens OX=9606 PE=2 SV=1;tr|C9JQ42|C9JQ42_HUMAN Glycogenin-1 (Fragment) OS=Homo sapie	5	0	1	0	1	8.3	21.51	193	0	8.3	0	404100
E7ENU9;B4DU58;V9HW69;B2R9S4;P40121	E7ENU9;B4DU58;V9HW69;B2R9S4;P40121	Macrophage-capping protein (Fragment)	CAPG	tr|E7ENU9|E7ENU9_HUMAN Macrophage-capping protein (Fragment) OS=Homo sapiens OX=9606 GN=CAPG PE=1 SV=1;tr|B4DU58|B4DU58_HUMAN cDNA FLJ51488, highly similar to Macrophage capping protein OS=Homo sapiens OX=9606 PE=2 SV=1;tr|V9HW69|V9HW69_HUMAN Epididymis se	5	0	1	0	1	4.7	27.793	253	0	4.7	0	285150
F8WBR5;M0QZ52;G3V479;Q9BRL5;P0DP25;P0DP24;P0DP23;B4DJ51;B2RDW0	F8WBR5;M0QZ52;G3V479;Q9BRL5;P0DP25;P0DP24;P0DP23;B4DJ51;B2RDW0	Calmodulin	CALM2	tr|F8WBR5|F8WBR5_HUMAN Calmodulin OS=Homo sapiens OX=9606 GN=CALM2 PE=1 SV=1;tr|M0QZ52|M0QZ52_HUMAN Calmodulin OS=Homo sapiens OX=9606 GN=CALM1 PE=1 SV=1;tr|G3V479|G3V479_HUMAN Calmodulin OS=Homo sapiens OX=9606 GN=CALM1 PE=1 SV=1;tr|Q9BRL5|Q9BRL5_HUMAN Ca	9	0	1	0	1	20	7.372	65	0	20	0	4538400
H7C0V6;Q96I65;E7EX73;B4DSI9;E9PGM1;E7EUU4;B4DGF1;B2RU10;B2RU06;Q4LE58;Q04637	H7C0V6;Q96I65;E7EX73;B4DSI9;E9PGM1;E7EUU4;B4DGF1;B2RU10;B2RU06;Q4LE58;Q04637	Eukaryotic translation initiation factor 4 gamma 1 (Fragment)	EIF4G1	tr|H7C0V6|H7C0V6_HUMAN Eukaryotic translation initiation factor 4 gamma 1 (Fragment) OS=Homo sapiens OX=9606 GN=EIF4G1 PE=1 SV=1;tr|Q96I65|Q96I65_HUMAN Eukaryotic translation initiation factor 4 gamma, 1 OS=Homo sapiens OX=9606 GN=EIF4G1 PE=2 SV=1;tr|E7EX7	11	0	1	0	1	8.3	20.044	180	0	8.3	0	0
B4DE78;B3KNB4;P61981;B4DHC4	B4DE78;B3KNB4;P61981;B4DHC4	cDNA FLJ52141, highly similar to 14-3-3 protein gamma		tr|B4DE78|B4DE78_HUMAN cDNA FLJ52141, highly similar to 14-3-3 protein gamma OS=Homo sapiens OX=9606 PE=2 SV=1;tr|B3KNB4|B3KNB4_HUMAN cDNA FLJ14168 fis, clone NT2RP2001440, highly similar to 14-3-3 protein gamma OS=Homo sapiens OX=9606 PE=2 SV=1;sp|P61981|	4	0	2	0	1	10.1	23.502	207	0	10.1	0	1538800
B3KPM4;H0Y704;Q6MZQ8;O15231	B3KPM4;H0Y704;Q6MZQ8;O15231	Zinc finger protein 185 (LIM domain), isoform CRA_a	ZNF185	tr|B3KPM4|B3KPM4_HUMAN Zinc finger protein 185 (LIM domain), isoform CRA_a OS=Homo sapiens OX=9606 GN=ZNF185 PE=2 SV=1;tr|H0Y704|H0Y704_HUMAN Zinc finger protein 185 (Fragment) OS=Homo sapiens OX=9606 GN=ZNF185 PE=1 SV=2;tr|Q6MZQ8|Q6MZQ8_HUMAN Uncharacteri	4	0	1	0	1	10.2	16.245	147	0	10.2	0	579210
B4DE91;P49189	B4DE91;P49189	cDNA FLJ55534, highly similar to 4-trimethylaminobutyraldehyde dehydrogenase		tr|B4DE91|B4DE91_HUMAN cDNA FLJ55534, highly similar to 4-trimethylaminobutyraldehyde dehydrogenase OS=Homo sapiens OX=9606 PE=2 SV=1;sp|P49189|AL9A1_HUMAN 4-trimethylaminobutyraldehyde dehydrogenase OS=Homo sapiens OX=9606 GN=ALDH9A1 PE=1 SV=3	2	0	1	0	1	2.9	52.769	484	0	2.9	0	494380
F5H6M0;F5H047;F5H669;B4DGF8;Q8N684	F5H6M0;F5H047;F5H669;B4DGF8;Q8N684	Cleavage and polyadenylation-specificity factor subunit 7 (Fragment)	CPSF7	tr|F5H6M0|F5H6M0_HUMAN Cleavage and polyadenylation-specificity factor subunit 7 (Fragment) OS=Homo sapiens OX=9606 GN=CPSF7 PE=1 SV=1;tr|F5H047|F5H047_HUMAN Cleavage and polyadenylation-specificity factor subunit 7 (Fragment) OS=Homo sapiens OX=9606 GN=CP	5	0	1	0	1	5.9	24.387	219	0	5.9	0	863070
B7ZB56;Q8N8M3;B4DH47;Q59FZ8	B7ZB56;Q8N8M3;B4DH47;Q59FZ8	cDNA, FLJ79420, highly similar to Homo sapiens nebulette (NEBL), transcript variant 2, mRNA		tr|B7ZB56|B7ZB56_HUMAN cDNA, FLJ79420, highly similar to Homo sapiens nebulette (NEBL), transcript variant 2, mRNA OS=Homo sapiens OX=9606 PE=2 SV=1;tr|Q8N8M3|Q8N8M3_HUMAN cDNA FLJ39221 fis, clone OCBBF2006972, moderately similar to LIM AND SH3 DOMAIN PROT	4	0	1	0	1	6.1	26.565	230	0	6.1	0	0
B4DJI1;V9HWB9;P00338	B4DJI1;V9HWB9;P00338	cDNA FLJ52549, highly similar to L-lactate dehydrogenase A chain		tr|B4DJI1|B4DJI1_HUMAN cDNA FLJ52549, highly similar to L-lactate dehydrogenase A chain OS=Homo sapiens OX=9606 PE=2 SV=1;tr|V9HWB9|V9HWB9_HUMAN L-lactate dehydrogenase OS=Homo sapiens OX=9606 GN=HEL-S-133P PE=2 SV=1;sp|P00338|LDHA_HUMAN L-lactate dehydrog	3	0	1	0	1	3.3	33.593	305	0	3.3	0	13676000
B4DRV8;B4DQ50	B4DRV8;B4DQ50	cDNA FLJ57574, highly similar to Protein-glutamine gamma-glutamyltransferase E		tr|B4DRV8|B4DRV8_HUMAN cDNA FLJ57574, highly similar to Protein-glutamine gamma-glutamyltransferase E OS=Homo sapiens OX=9606 PE=2 SV=1;tr|B4DQ50|B4DQ50_HUMAN cDNA FLJ56823, highly similar to Protein-glutamine gamma-glutamyltransferase E OS=Homo sapiens OX	2	0	1	0	1	5.9	21.4	204	0	5.9	0	573310
E9PRI2;E7ESM3;B4DT09;Q7L2H7	E9PRI2;E7ESM3;B4DT09;Q7L2H7	Eukaryotic translation initiation factor 3 subunit M	EIF3M	tr|E9PRI2|E9PRI2_HUMAN Eukaryotic translation initiation factor 3 subunit M OS=Homo sapiens OX=9606 GN=EIF3M PE=1 SV=1;tr|E7ESM3|E7ESM3_HUMAN Eukaryotic translation initiation factor 3 subunit M OS=Homo sapiens OX=9606 GN=EIF3M PE=1 SV=1;tr|B4DT09|B4DT09_H	4	0	1	0	1	30.5	6.382	59	0	30.5	0	1375000
D6RGK8;D6R909;D6RAU2;E9PD14;B4E0C3;D6RBD0;B4DWC6;D6RFX4;D6RFZ9;B4DVD2;D6RHH4;D6R9Z1;D6RAC2;D6R9L0;E9KL35;D6REE5;P63244	D6RGK8;D6R909;D6RAU2;E9PD14;B4E0C3;D6RBD0;B4DWC6;D6RFX4;D6RFZ9;B4DVD2;D6RHH4;D6R9Z1;D6RAC2;D6R9L0;E9KL35;D6REE5;P63244	Receptor of-activated protein C kinase 1	RACK1	tr|D6RGK8|D6RGK8_HUMAN Receptor of-activated protein C kinase 1 OS=Homo sapiens OX=9606 GN=RACK1 PE=1 SV=1;tr|D6R909|D6R909_HUMAN Receptor of-activated protein C kinase 1 OS=Homo sapiens OX=9606 GN=RACK1 PE=1 SV=1;tr|D6RAU2|D6RAU2_HUMAN Receptor of-activat	17	0	1	0	1	14.1	8.1444	71	0	14.1	0	0
D3DP13;B4E1D3;V9HVY1;P02675	D3DP13;B4E1D3;V9HVY1;P02675	Fibrinogen beta chain, isoform CRA_e	FGB	tr|D3DP13|D3DP13_HUMAN Fibrinogen beta chain, isoform CRA_e OS=Homo sapiens OX=9606 GN=FGB PE=4 SV=1;tr|B4E1D3|B4E1D3_HUMAN cDNA FLJ53952, highly similar to Fibrinogen beta chain OS=Homo sapiens OX=9606 PE=2 SV=1;tr|V9HVY1|V9HVY1_HUMAN Epididymis secretory	4	0	1	0	1	4.4	39.736	344	0	4.4	0	1177800
M0QXZ3;B4E216;V9HWA9;P01024	M0QXZ3;B4E216;V9HWA9;P01024	Complement C3 (Fragment)	C3	tr|M0QXZ3|M0QXZ3_HUMAN Complement C3 (Fragment) OS=Homo sapiens OX=9606 GN=C3 PE=1 SV=1;tr|B4E216|B4E216_HUMAN cDNA FLJ57339, highly similar to Complement C3 OS=Homo sapiens OX=9606 PE=2 SV=1;tr|V9HWA9|V9HWA9_HUMAN Epididymis secretory sperm binding protei	4	0	1	0	1	12	11.577	100	0	12	0	0
B7Z2V6;P38606	B7Z2V6;P38606	cDNA FLJ53889, highly similar to Vacuolar ATP synthase catalytic subunit A, ubiquitous isoform		tr|B7Z2V6|B7Z2V6_HUMAN cDNA FLJ53889, highly similar to Vacuolar ATP synthase catalytic subunit A, ubiquitous isoform OS=Homo sapiens OX=9606 PE=2 SV=1;sp|P38606|VATA_HUMAN V-type proton ATPase catalytic subunit A OS=Homo sapiens OX=9606 GN=ATP6V1A PE=1 SV	2	0	1	0	1	4.5	37.751	334	0	4.5	0	0
B7ZBH1;P56537	B7ZBH1;P56537	Eukaryotic translation initiation factor 6 (Fragment)	EIF6	tr|B7ZBH1|B7ZBH1_HUMAN Eukaryotic translation initiation factor 6 (Fragment) OS=Homo sapiens OX=9606 GN=EIF6 PE=1 SV=1;sp|P56537|IF6_HUMAN Eukaryotic translation initiation factor 6 OS=Homo sapiens OX=9606 GN=EIF6 PE=1 SV=1	2	0	1	0	1	9.3	11.824	108	0	9.3	0	1995600
B7ZLF8	B7ZLF8	Uncharacterized protein		tr|B7ZLF8|B7ZLF8_HUMAN Uncharacterized protein OS=Homo sapiens OX=9606 PE=2 SV=1	1	0	5	0	1	69.7	9.9355	89	0	69.7	0	21433000
Q15203;Q7KZ52;B8ZZQ6;V9HVW6;Q15202;Q8TBK9;Q86YS2;Q53S24;Q15204;P06454	Q15203;Q7KZ52;B8ZZQ6;V9HVW6;Q15202;Q8TBK9;Q86YS2;Q53S24;Q15204;P06454	Prothymosin alpha		tr|Q15203|Q15203_HUMAN Prothymosin alpha OS=Homo sapiens OX=9606 PE=4 SV=2;tr|Q7KZ52|Q7KZ52_HUMAN PTMA protein (Fragment) OS=Homo sapiens OX=9606 GN=PTMA PE=2 SV=1;tr|B8ZZQ6|B8ZZQ6_HUMAN Prothymosin alpha OS=Homo sapiens OX=9606 GN=PTMA PE=1 SV=1;tr|V9HVW6	10	0	1	0	1	19.2	8.1611	73	0	19.2	0	584820
C9J8U2;G5E977;Q6XQN6	C9J8U2;G5E977;Q6XQN6	Nicotinate phosphoribosyltransferase	NAPRT	tr|C9J8U2|C9J8U2_HUMAN Nicotinate phosphoribosyltransferase OS=Homo sapiens OX=9606 GN=NAPRT PE=1 SV=1;tr|G5E977|G5E977_HUMAN Nicotinate phosphoribosyltransferase OS=Homo sapiens OX=9606 GN=NAPRT PE=1 SV=1;sp|Q6XQN6|PNCB_HUMAN Nicotinate phosphoribosyltran	3	0	1	0	1	1.8	52.161	490	0	1.8	0	191360
C9J9S3;C9JP48;V9HW04;P62140	C9J9S3;C9JP48;V9HW04;P62140	Serine/threonine-protein phosphatase (Fragment)	PPP1CB	tr|C9J9S3|C9J9S3_HUMAN Serine/threonine-protein phosphatase (Fragment) OS=Homo sapiens OX=9606 GN=PPP1CB PE=1 SV=1;tr|C9JP48|C9JP48_HUMAN Serine/threonine-protein phosphatase (Fragment) OS=Homo sapiens OX=9606 GN=PPP1CB PE=1 SV=1;tr|V9HW04|V9HW04_HUMAN Ser	4	0	1	0	1	10.4	14.265	125	0	10.4	0	0
C9JLK2;H7C393;H7C1U0;C9JIF9;P13798	C9JLK2;H7C393;H7C1U0;C9JIF9;P13798	Acylamino-acid-releasing enzyme (Fragment)	APEH	tr|C9JLK2|C9JLK2_HUMAN Acylamino-acid-releasing enzyme (Fragment) OS=Homo sapiens OX=9606 GN=APEH PE=1 SV=1;tr|H7C393|H7C393_HUMAN Acylamino-acid-releasing enzyme (Fragment) OS=Homo sapiens OX=9606 GN=APEH PE=1 SV=1;tr|H7C1U0|H7C1U0_HUMAN Acylamino-acid-re	5	0	1	0	1	5.6	26.028	232	0	5.6	0	889990
E5RHA7;E5RFS6	E5RHA7;E5RFS6	RELT-like protein 2	RELL2	tr|E5RHA7|E5RHA7_HUMAN RELT-like protein 2 OS=Homo sapiens OX=9606 GN=RELL2 PE=1 SV=1;tr|E5RFS6|E5RFS6_HUMAN RELT-like protein 2 OS=Homo sapiens OX=9606 GN=RELL2 PE=1 SV=1	2	0	1	0	1	3.4	24.432	232	0	3.4	0	2091200
Q4W5D6;E9PD70;E7ENQ8;Q96G03	Q4W5D6;E9PD70;E7ENQ8;Q96G03	Uncharacterized protein FLJ10983 (Fragment)	FLJ10983	tr|Q4W5D6|Q4W5D6_HUMAN Uncharacterized protein FLJ10983 (Fragment) OS=Homo sapiens OX=9606 GN=FLJ10983 PE=4 SV=1;tr|E9PD70|E9PD70_HUMAN Phosphoglucomutase-2 OS=Homo sapiens OX=9606 GN=PGM2 PE=1 SV=1;tr|E7ENQ8|E7ENQ8_HUMAN Phosphoglucomutase-2 OS=Homo sapie	4	0	1	0	1	15.7	9.1233	83	0	15.7	0	541510
E7ETP7	E7ETP7	Elastin (Fragment)	ELN	tr|E7ETP7|E7ETP7_HUMAN Elastin (Fragment) OS=Homo sapiens OX=9606 GN=ELN PE=1 SV=1	1	0	1	0	1	17.3	26.176	294	0	17.3	0	0
E9PB61;Q86V81	E9PB61;Q86V81	THO complex subunit 4	ALYREF	tr|E9PB61|E9PB61_HUMAN THO complex subunit 4 OS=Homo sapiens OX=9606 GN=ALYREF PE=1 SV=1;sp|Q86V81|THOC4_HUMAN THO complex subunit 4 OS=Homo sapiens OX=9606 GN=ALYREF PE=1 SV=3	2	0	1	0	1	6.8	27.557	264	0	6.8	0	2043900
Q53RR5;E9PG15;P27348	Q53RR5;E9PG15;P27348	Uncharacterized protein YWHAQ (Fragment)	YWHAQ	tr|Q53RR5|Q53RR5_HUMAN Uncharacterized protein YWHAQ (Fragment) OS=Homo sapiens OX=9606 GN=YWHAQ PE=3 SV=1;tr|E9PG15|E9PG15_HUMAN 14-3-3 protein theta (Fragment) OS=Homo sapiens OX=9606 GN=YWHAQ PE=1 SV=1;sp|P27348|1433T_HUMAN 14-3-3 protein theta OS=Homo	3	0	2	0	1	21.4	11.199	98	0	21.4	0	528830
E9PNS2;E9PIC4;E9PNS6;Q09028	E9PNS2;E9PIC4;E9PNS6;Q09028	Histone-binding protein RBBP4	RBBP4	tr|E9PNS2|E9PNS2_HUMAN Histone-binding protein RBBP4 OS=Homo sapiens OX=9606 GN=RBBP4 PE=1 SV=1;tr|E9PIC4|E9PIC4_HUMAN Histone-binding protein RBBP4 OS=Homo sapiens OX=9606 GN=RBBP4 PE=1 SV=1;tr|E9PNS6|E9PNS6_HUMAN Histone-binding protein RBBP4 OS=Homo sap	4	0	1	0	1	22.6	7.5495	62	0	22.6	0	847340
E9PLY5	E9PLY5	Microtubule-actin cross-linking factor 1, isoforms 1/2/3/5 (Fragment)	MACF1	tr|E9PLY5|E9PLY5_HUMAN Microtubule-actin cross-linking factor 1, isoforms 1/2/3/5 (Fragment) OS=Homo sapiens OX=9606 GN=MACF1 PE=1 SV=1	1	0	1	0	1	0.9	159.92	1375	0	0.9	0	0
Q9BSW5;I3L404;H0YEN5;E9PM36;E9PMM9;Q8J014;E9PQD7;Q6IPX5;Q3KQT6;P15880	Q9BSW5;I3L404;H0YEN5;E9PM36;E9PMM9;Q8J014;E9PQD7;Q6IPX5;Q3KQT6;P15880	RPS2 protein (Fragment)	RPS2	tr|Q9BSW5|Q9BSW5_HUMAN RPS2 protein (Fragment) OS=Homo sapiens OX=9606 GN=RPS2 PE=2 SV=2;tr|I3L404|I3L404_HUMAN 40S ribosomal protein S2 (Fragment) OS=Homo sapiens OX=9606 GN=RPS2 PE=1 SV=1;tr|H0YEN5|H0YEN5_HUMAN 40S ribosomal protein S2 (Fragment) OS=Homo	10	0	1	0	1	11.3	10.541	97	0	11.3	0	1570400
F5GY37;J3KPX7;Q99623	F5GY37;J3KPX7;Q99623	Prohibitin	PHB2	tr|F5GY37|F5GY37_HUMAN Prohibitin OS=Homo sapiens OX=9606 GN=PHB2 PE=1 SV=1;tr|J3KPX7|J3KPX7_HUMAN Prohibitin OS=Homo sapiens OX=9606 GN=PHB2 PE=1 SV=2;sp|Q99623|PHB2_HUMAN Prohibitin-2 OS=Homo sapiens OX=9606 GN=PHB2 PE=1 SV=2	3	0	1	0	1	4.5	29.723	267	0	4.5	0	291640
F5GZ83;F5H6R8	F5GZ83;F5H6R8	Nesprin-1 (Fragment)	SYNE1	tr|F5GZ83|F5GZ83_HUMAN Nesprin-1 (Fragment) OS=Homo sapiens OX=9606 GN=SYNE1 PE=1 SV=1;tr|F5H6R8|F5H6R8_HUMAN Nesprin-1 (Fragment) OS=Homo sapiens OX=9606 GN=SYNE1 PE=1 SV=1	2	0	1	0	1	4.6	21.346	195	0	4.6	0	593330
F6RFD5;V9HWA6;P60981	F6RFD5;V9HWA6;P60981	Destrin	DSTN	tr|F6RFD5|F6RFD5_HUMAN Destrin OS=Homo sapiens OX=9606 GN=DSTN PE=1 SV=1;tr|V9HWA6|V9HWA6_HUMAN Epididymis luminal protein 32 OS=Homo sapiens OX=9606 GN=HEL32 PE=2 SV=1;sp|P60981|DEST_HUMAN Destrin OS=Homo sapiens OX=9606 GN=DSTN PE=1 SV=3	3	0	1	0	1	8.9	15.397	135	0	8.9	0	904000
F8VQQ8;V9HW41;P61088;Q5JXB2	F8VQQ8;V9HW41;P61088;Q5JXB2	Ubiquitin-conjugating enzyme E2 N	UBE2N	tr|F8VQQ8|F8VQQ8_HUMAN Ubiquitin-conjugating enzyme E2 N OS=Homo sapiens OX=9606 GN=UBE2N PE=1 SV=1;tr|V9HW41|V9HW41_HUMAN Epididymis secretory protein Li 71 OS=Homo sapiens OX=9606 GN=HEL-S-71 PE=2 SV=1;sp|P61088|UBE2N_HUMAN Ubiquitin-conjugating enzyme E	4	0	1	0	1	12.4	10.089	89	0	12.4	0	423540
F8VS81;Q12792	F8VS81;Q12792	Twinfilin-1 (Fragment)	TWF1	tr|F8VS81|F8VS81_HUMAN Twinfilin-1 (Fragment) OS=Homo sapiens OX=9606 GN=TWF1 PE=1 SV=1;sp|Q12792|TWF1_HUMAN Twinfilin-1 OS=Homo sapiens OX=9606 GN=TWF1 PE=1 SV=3	2	0	1	0	1	4.5	33.408	291	0	4.5	0	824940
F8W079;H0YH81;Q0QEN7;V9HW31;P06576	F8W079;H0YH81;Q0QEN7;V9HW31;P06576	ATP synthase subunit beta, mitochondrial (Fragment)	ATP5F1B	tr|F8W079|F8W079_HUMAN ATP synthase subunit beta, mitochondrial (Fragment) OS=Homo sapiens OX=9606 GN=ATP5F1B PE=1 SV=1;tr|H0YH81|H0YH81_HUMAN ATP synthase subunit beta (Fragment) OS=Homo sapiens OX=9606 GN=ATP5F1B PE=1 SV=1;tr|Q0QEN7|Q0QEN7_HUMAN ATP synt	5	0	1	0	1	4.2	30.17	284	0	4.2	0	0
K7ENK9;K7EKX0;Q6FGG2;J3QRU4;F8WCA0;L7N2F9;Q15836;P63027	K7ENK9;K7EKX0;Q6FGG2;J3QRU4;F8WCA0;L7N2F9;Q15836;P63027	Vesicle-associated membrane protein 2	VAMP2	tr|K7ENK9|K7ENK9_HUMAN Vesicle-associated membrane protein 2 OS=Homo sapiens OX=9606 GN=VAMP2 PE=4 SV=1;tr|K7EKX0|K7EKX0_HUMAN Vesicle-associated membrane protein 3 OS=Homo sapiens OX=9606 GN=VAMP3 PE=4 SV=1;tr|Q6FGG2|Q6FGG2_HUMAN VAMP3 protein OS=Homo sap	8	0	1	0	1	25	7.7752	68	0	25	0	501630
G3V3K9;G3V4I1;G3V5F3;J3KNG4;Q53GW1;Q8WVM8	G3V3K9;G3V4I1;G3V5F3;J3KNG4;Q53GW1;Q8WVM8	Sec1 family domain-containing protein 1	SCFD1	tr|G3V3K9|G3V3K9_HUMAN Sec1 family domain-containing protein 1 OS=Homo sapiens OX=9606 GN=SCFD1 PE=1 SV=1;tr|G3V4I1|G3V4I1_HUMAN Sec1 family domain-containing protein 1 OS=Homo sapiens OX=9606 GN=SCFD1 PE=1 SV=1;tr|G3V5F3|G3V5F3_HUMAN Sec1 family domain-co	6	0	1	0	1	31.2	5.0969	48	0	31.2	0	375030
G3XAN0;P60866	G3XAN0;P60866	40S ribosomal protein S20	RPS20	tr|G3XAN0|G3XAN0_HUMAN 40S ribosomal protein S20 OS=Homo sapiens OX=9606 GN=RPS20 PE=1 SV=1;sp|P60866|RS20_HUMAN 40S ribosomal protein S20 OS=Homo sapiens OX=9606 GN=RPS20 PE=1 SV=1	2	0	1	0	1	31.2	7.2473	64	0	31.2	0	2225900
H0YFA4;Q53FN1;P52943	H0YFA4;Q53FN1;P52943	Cysteine-rich protein 2 (Fragment)	CRIP2	tr|H0YFA4|H0YFA4_HUMAN Cysteine-rich protein 2 (Fragment) OS=Homo sapiens OX=9606 GN=CRIP2 PE=1 SV=1;tr|Q53FN1|Q53FN1_HUMAN Cysteine-rich protein 2 variant (Fragment) OS=Homo sapiens OX=9606 PE=2 SV=1;sp|P52943|CRIP2_HUMAN Cysteine-rich protein 2 OS=Homo s	3	0	1	0	1	8.3	20.6	192	0	8.3	0	1118200
H0YLP6;Q59F34;H0YMF4;H0YKD8;P46779	H0YLP6;Q59F34;H0YMF4;H0YKD8;P46779	60S ribosomal protein L28	RPL28	tr|H0YLP6|H0YLP6_HUMAN 60S ribosomal protein L28 OS=Homo sapiens OX=9606 GN=RPL28 PE=1 SV=1;tr|Q59F34|Q59F34_HUMAN Ribosomal protein L28 variant (Fragment) OS=Homo sapiens OX=9606 PE=2 SV=1;tr|H0YMF4|H0YMF4_HUMAN 60S ribosomal protein L28 OS=Homo sapiens O	5	0	1	0	1	12.4	9.657	89	0	12.4	0	375520
H0YKW1	H0YKW1	Aryl hydrocarbon receptor nuclear translocator 2 (Fragment)	ARNT2	tr|H0YKW1|H0YKW1_HUMAN Aryl hydrocarbon receptor nuclear translocator 2 (Fragment) OS=Homo sapiens OX=9606 GN=ARNT2 PE=1 SV=1	1	0	1	0	1	6.2	14.412	130	0	6.2	0	1787300
H9ZYJ2;P10599	H9ZYJ2;P10599	Thioredoxin	TXN	tr|H9ZYJ2|H9ZYJ2_HUMAN Thioredoxin OS=Homo sapiens OX=9606 GN=TXN PE=2 SV=1;sp|P10599|THIO_HUMAN Thioredoxin OS=Homo sapiens OX=9606 GN=TXN PE=1 SV=3	2	0	1	0	1	8.6	11.737	105	0	8.6	0	10361000
I3L1P8;Q6IBH0;Q02978	I3L1P8;Q6IBH0;Q02978	Mitochondrial 2-oxoglutarate/malate carrier protein (Fragment)	SLC25A11	tr|I3L1P8|I3L1P8_HUMAN Mitochondrial 2-oxoglutarate/malate carrier protein (Fragment) OS=Homo sapiens OX=9606 GN=SLC25A11 PE=1 SV=1;tr|Q6IBH0|Q6IBH0_HUMAN SLC25A11 protein OS=Homo sapiens OX=9606 GN=SLC25A11 PE=2 SV=1;sp|Q02978|M2OM_HUMAN Mitochondrial 2-o	3	0	1	0	1	5.4	32.182	296	0	5.4	0	352280
K7EJT5;K7EP65;K7EKS7;K7ELC4;K7EMH1;K7ERI7;Q7Z4W8;P35268	K7EJT5;K7EP65;K7EKS7;K7ELC4;K7EMH1;K7ERI7;Q7Z4W8;P35268	60S ribosomal protein L22 (Fragment)	RPL22	tr|K7EJT5|K7EJT5_HUMAN 60S ribosomal protein L22 (Fragment) OS=Homo sapiens OX=9606 GN=RPL22 PE=1 SV=1;tr|K7EP65|K7EP65_HUMAN 60S ribosomal protein L22 (Fragment) OS=Homo sapiens OX=9606 GN=RPL22 PE=1 SV=1;tr|K7EKS7|K7EKS7_HUMAN Uncharacterized protein OS=	8	0	1	0	1	27.7	5.0827	47	0	27.7	0	1026300
Q86U12;O75322;Q2VPJ6;Q8TBA7;K9JA46;P07900	Q86U12;O75322;Q2VPJ6;Q8TBA7;K9JA46;P07900	Full-length cDNA clone CS0CAP007YF18 of Thymus of Homo sapiens (human)		tr|Q86U12|Q86U12_HUMAN Full-length cDNA clone CS0CAP007YF18 of Thymus of Homo sapiens (human) OS=Homo sapiens OX=9606 PE=2 SV=1;tr|O75322|O75322_HUMAN Hsp89-alpha-delta-N OS=Homo sapiens OX=9606 PE=2 SV=1;tr|Q2VPJ6|Q2VPJ6_HUMAN HSP90AA1 protein (Fragment)	6	0	2	0	1	5.8	49.358	413	0	5.8	0	2680900
L0R4X0	L0R4X0	Alternative protein DHRS1	DHRS1	tr|L0R4X0|L0R4X0_HUMAN Alternative protein DHRS1 OS=Homo sapiens OX=9606 GN=DHRS1 PE=4 SV=1	1	0	1	0	1	17.1	4.3883	41	0	17.1	0	552790
L8E8Y3	L8E8Y3	Alternative protein PTPRS	PTPRS	tr|L8E8Y3|L8E8Y3_HUMAN Alternative protein PTPRS OS=Homo sapiens OX=9606 GN=PTPRS PE=4 SV=1	1	0	1	0	1	22.4	8.9251	85	0	22.4	0	462690
Q5SRT3;Q53FB0;O00299	Q5SRT3;Q53FB0;O00299	Chloride intracellular channel protein	CLIC1	tr|Q5SRT3|Q5SRT3_HUMAN Chloride intracellular channel protein OS=Homo sapiens OX=9606 GN=CLIC1 PE=2 SV=2;tr|Q53FB0|Q53FB0_HUMAN Chloride intracellular channel protein (Fragment) OS=Homo sapiens OX=9606 PE=2 SV=1;sp|O00299|CLIC1_HUMAN Chloride intracellular	3	0	1	0	1	5	26.922	241	0	5	0	3741600
O75342	O75342	Arachidonate 12-lipoxygenase, 12R-type	ALOX12B	sp|O75342|LX12B_HUMAN Arachidonate 12-lipoxygenase, 12R-type OS=Homo sapiens OX=9606 GN=ALOX12B PE=1 SV=1	1	0	1	0	1	1.7	80.355	701	0	1.7	0	910110
O95171	O95171	Sciellin	SCEL	sp|O95171|SCEL_HUMAN Sciellin OS=Homo sapiens OX=9606 GN=SCEL PE=1 SV=2	1	0	1	0	1	1.7	77.551	688	0	1.7	0	627590
Q53XC0;P05198	Q53XC0;P05198	Eukaryotic translation initiation factor 2, subunit 1 alpha, 35kDa, isoform CRA_a	EIF2S1	tr|Q53XC0|Q53XC0_HUMAN Eukaryotic translation initiation factor 2, subunit 1 alpha, 35kDa, isoform CRA_a OS=Homo sapiens OX=9606 GN=EIF2S1 PE=2 SV=1;sp|P05198|IF2A_HUMAN Eukaryotic translation initiation factor 2 subunit 1 OS=Homo sapiens OX=9606 GN=EIF2S1	2	0	1	0	1	3.8	36.112	315	0	3.8	0	2128900
P07108	P07108	Acyl-CoA-binding protein	DBI	sp|P07108|ACBP_HUMAN Acyl-CoA-binding protein OS=Homo sapiens OX=9606 GN=DBI PE=1 SV=2	1	0	1	0	1	14.9	10.044	87	0	14.9	0	0
P0C870	P0C870	Bifunctional peptidase and (3S)-lysyl hydroxylase JMJD7	JMJD7	sp|P0C870|JMJD7_HUMAN Bifunctional peptidase and (3S)-lysyl hydroxylase JMJD7 OS=Homo sapiens OX=9606 GN=JMJD7 PE=1 SV=1	1	0	1	0	1	2.8	35.932	316	0	2.8	0	113110
Q6IAT9;P28072	Q6IAT9;P28072	Proteasome subunit beta	PSMB6	tr|Q6IAT9|Q6IAT9_HUMAN Proteasome subunit beta OS=Homo sapiens OX=9606 GN=PSMB6 PE=2 SV=1;sp|P28072|PSB6_HUMAN Proteasome subunit beta type-6 OS=Homo sapiens OX=9606 GN=PSMB6 PE=1 SV=4	2	0	1	0	1	4.6	25.357	239	0	4.6	0	0
P30049	P30049	ATP synthase subunit delta, mitochondrial	ATP5F1D	sp|P30049|ATPD_HUMAN ATP synthase subunit delta, mitochondrial OS=Homo sapiens OX=9606 GN=ATP5F1D PE=1 SV=2	1	0	1	0	1	5.4	17.49	168	0	5.4	0	548090
Q9BS10;Q5JR95;Q5JR94;P62241	Q9BS10;Q5JR95;Q5JR94;P62241	Similar to ribosomal protein S8 (Fragment)		tr|Q9BS10|Q9BS10_HUMAN Similar to ribosomal protein S8 (Fragment) OS=Homo sapiens OX=9606 PE=2 SV=1;tr|Q5JR95|Q5JR95_HUMAN 40S ribosomal protein S8 OS=Homo sapiens OX=9606 GN=RPS8 PE=1 SV=1;tr|Q5JR94|Q5JR94_HUMAN 40S ribosomal protein S8 OS=Homo sapiens OX	4	0	1	0	1	13.8	9.2827	80	0	13.8	0	4159400
Q13404	Q13404	Ubiquitin-conjugating enzyme E2 variant 1	UBE2V1	sp|Q13404|UB2V1_HUMAN Ubiquitin-conjugating enzyme E2 variant 1 OS=Homo sapiens OX=9606 GN=UBE2V1 PE=1 SV=2	1	0	1	0	1	6.1	16.495	147	0	6.1	0	272910
Q53SS8;Q15365;F8VTZ0;F8W0G4;F8VXH9;F8W1G6;B4DLC0;J3QT27;Q5MJP6;E9PFP8;P57721	Q53SS8;Q15365;F8VTZ0;F8W0G4;F8VXH9;F8W1G6;B4DLC0;J3QT27;Q5MJP6;E9PFP8;P57721	Epididymis secretory protein Li 85	PCBP1	tr|Q53SS8|Q53SS8_HUMAN Epididymis secretory protein Li 85 OS=Homo sapiens OX=9606 GN=PCBP1 PE=2 SV=1;sp|Q15365|PCBP1_HUMAN Poly(rC)-binding protein 1 OS=Homo sapiens OX=9606 GN=PCBP1 PE=1 SV=2;tr|F8VTZ0|F8VTZ0_HUMAN Poly(rC)-binding protein 2 (Fragment) OS	11	0	2	0	1	6.2	37.497	356	0	6.2	0	1355400
Q5VWZ2	Q5VWZ2	Lysophospholipase-like protein 1	LYPLAL1	sp|Q5VWZ2|LYPL1_HUMAN Lysophospholipase-like protein 1 OS=Homo sapiens OX=9606 GN=LYPLAL1 PE=1 SV=3	1	0	1	0	1	4.2	26.316	237	0	4.2	0	140640
Q5VZB9	Q5VZB9	Doublesex- and mab-3-related transcription factor A1	DMRTA1	sp|Q5VZB9|DMRTA_HUMAN Doublesex- and mab-3-related transcription factor A1 OS=Homo sapiens OX=9606 GN=DMRTA1 PE=2 SV=1	1	0	1	0	1	1.8	53.124	504	0	1.8	0	10583000
Q6IAH1;S4R3E2;Q9UKB3	Q6IAH1;S4R3E2;Q9UKB3	DnaJ (Hsp40) homolog, subfamily C, member 12, isoform CRA_a	JDP1	tr|Q6IAH1|Q6IAH1_HUMAN DnaJ (Hsp40) homolog, subfamily C, member 12, isoform CRA_a OS=Homo sapiens OX=9606 GN=JDP1 PE=2 SV=1;tr|S4R3E2|S4R3E2_HUMAN DnaJ homolog subfamily C member 12 OS=Homo sapiens OX=9606 GN=DNAJC12 PE=1 SV=1;sp|Q9UKB3|DJC12_HUMAN DnaJ h	3	0	1	0	1	4.5	23.415	198	0	4.5	0	15715000
Q6UWP8	Q6UWP8	Suprabasin	SBSN	sp|Q6UWP8|SBSN_HUMAN Suprabasin OS=Homo sapiens OX=9606 GN=SBSN PE=1 SV=2	1	0	1	0	1	3.1	60.54	590	0	3.1	0	621110
Q86TZ7;Q8NFM4	Q86TZ7;Q8NFM4	Full-length cDNA clone CS0DI063YK23 of Placenta of Homo sapiens (human) (Fragment)		tr|Q86TZ7|Q86TZ7_HUMAN Full-length cDNA clone CS0DI063YK23 of Placenta of Homo sapiens (human) (Fragment) OS=Homo sapiens OX=9606 PE=2 SV=1;sp|Q8NFM4|ADCY4_HUMAN Adenylate cyclase type 4 OS=Homo sapiens OX=9606 GN=ADCY4 PE=1 SV=1	2	0	1	0	1	0.9	122.35	1105	0	0.9	0	5364600
Q8IVH9	Q8IVH9	Uncharacterized protein		tr|Q8IVH9|Q8IVH9_HUMAN Uncharacterized protein OS=Homo sapiens OX=9606 PE=4 SV=1	1	0	1	0	1	42	5.7467	50	0	42	0	0
Q96LJ7	Q96LJ7	Dehydrogenase/reductase SDR family member 1	DHRS1	sp|Q96LJ7|DHRS1_HUMAN Dehydrogenase/reductase SDR family member 1 OS=Homo sapiens OX=9606 GN=DHRS1 PE=1 SV=1	1	0	1	0	1	4.5	33.909	313	0	4.5	0	481610
Q96RM9	Q96RM9	Melanoma-associated chondroitin sulfate proteoglycan-like		tr|Q96RM9|Q96RM9_HUMAN Melanoma-associated chondroitin sulfate proteoglycan-like OS=Homo sapiens OX=9606 PE=2 SV=1	1	0	1	0	1	7	24.578	230	0	7	0	0
Q99735	Q99735	Microsomal glutathione S-transferase 2	MGST2	sp|Q99735|MGST2_HUMAN Microsomal glutathione S-transferase 2 OS=Homo sapiens OX=9606 GN=MGST2 PE=1 SV=1	1	0	1	0	1	9.5	16.62	147	0	9.5	0	1049800
Q9HCY8	Q9HCY8	Protein S100-A14	S100A14	sp|Q9HCY8|S10AE_HUMAN Protein S100-A14 OS=Homo sapiens OX=9606 GN=S100A14 PE=1 SV=1	1	0	1	0	1	14.4	11.662	104	0	14.4	0	273620
V9HW91;Q9NQR4	V9HW91;Q9NQR4	Epididymis secretory sperm binding protein Li 8a	HEL-S-8a	tr|V9HW91|V9HW91_HUMAN Epididymis secretory sperm binding protein Li 8a OS=Homo sapiens OX=9606 GN=HEL-S-8a PE=2 SV=1;sp|Q9NQR4|NIT2_HUMAN Omega-amidase NIT2 OS=Homo sapiens OX=9606 GN=NIT2 PE=1 SV=1	2	0	1	0	1	5.4	30.608	276	0	5.4	0	0
Q9Y446	Q9Y446	Plakophilin-3	PKP3	sp|Q9Y446|PKP3_HUMAN Plakophilin-3 OS=Homo sapiens OX=9606 GN=PKP3 PE=1 SV=1	1	0	1	0	1	2.4	87.081	797	0	2.4	0	767530

## Sheet: 蛋白数量统计
样品名称	R2172-EB-NEG	R2172-EB-POS
蛋白数量	60	249
